# Supplementary material for: microRNAs associated with early neural crest development in Xenopus laevis
Source: BMC Genomics. 2018 Jan 18;19:59. doi: 10.1186/s12864-018-4436-0 (PMC5774138; doi:10.1186/s12864-018-4436-0)
Supplement: Supplementary file 3 — Mature sequences for all miRNAs. (XLSX 59 kb) [file 12864_2018_4436_MOESM3_ESM.xlsx]

## Sheet: 525_mature
XLv80.Sc000019_chr1S/10985513-10985597(+)_mir-191	47	CAACGGAATCCCAAAAGCAGCTG	23
XLv80.Sc000019_chr1S/10989921-10989998(+)_mir-425	87	AATGACACGATCACTCCCGTTGAGC	25
XLv80.Sc000019_chr1S/11735002-11735063(+)_xla-nov-5a-1	589	TTGGAACTCCTAGGTGATTTAT	22
XLv80.Sc000019_chr1S/11735159-11735219(+)_xla-nov-5a-2	589	TTGGAACTCCTAGGTGATTTAT	22
XLv80.Sc000019_chr1S/11735315-11735377(+)_xla-nov-5a-3	589	TTGGAACTCCTAGGTGATTTAT	22
XLv80.Sc000019_chr1S/11735471-11735531(+)_xla-nov-5a-4	589	TTGGAACTCCTAGGTGATTTAT	22
XLv80.Sc000019_chr1S/11735627-11735687(+)_xla-nov-5a-5	589	TTGGAACTCCTAGGTGATTTAT	22
XLv80.Sc000020_chr6L/10669401-10669499(-)_mir-32	495	TATTGCACATTACTAAGTTGC	21
XLv80.Sc000020_chr6L/3398062-3398122(+)_xla-nov-40a-1	4112	TACTCATGCCATTCCCTTCCTG	22
XLv80.Sc000020_chr6L/4159598-4159682(+)_mir-128-1	12635	TCACAGTGAACCGGTCTCTTT	21
XLv80.Sc000022_chr6L/3045013-3045074(+)_xla-nov-41a-1	566	AGATCTTTCAACATTGCACTAAG	23
XLv80.Sc000022_chr6L/6625831-6625892(+)_xla-nov-2g-1	108	CGCTCAATTTCTCCTCCCTGGC	22
XLv80.Sc000025_chrNA/941450-941534(+)_let-7e-1	158	TGAGGTAGTAGGTTGTTTAGTT	22
XLv80.Sc000028_chrNA/4082373-4082475(-)_let-7b	50	TGAGGTAGTAGGTTGTGTGGTT	22
XLv80.Sc000028_chrNA/4082688-4082787(-)_let-7f-1	158	TGAGGTAGTAGGTTGTTTAGTT	22
XLv80.Sc000029_chr2S/1119749-1119809(-)_xla-nov-39a-1	6503	TCAATTTTGACCTGGACAACTC	22
XLv80.Sc000031_chrNA/1310737-1310828(-)_mir-219	92245	AGAATTGTGCCTGGACATCTGT	22
XLv80.Sc000035_chr2L/282198-282301(+)_mir-142	172	GTAGTGTTTCCTACTTTATGGA	22
XLv80.Sc000035_chr2L/283170-283260(+)_mir-142	172	GTAGTGTTTCCTACTTTATGGA	22
XLv80.Sc000036_chr2S/1718624-1718693(-)_xla-nov-10a-1	882	CAGATAACAGATAAGCTCTGTA	22
XLv80.Sc000037_chr6S/3012595-3012675(-)_mir-128-1	12635	TCACAGTGAACCGGTCTCTTT	21
XLv80.Sc000039_chrNA/150678-150777(-)_mir-140	6970	ACCACAGGGTAGAACCACGGAC	22
XLv80.Sc000039_chrNA/88840-88902(+)_xla-nov-2f-1	357	CGCTCGATTTCTCCTCCCTGGC	22
XLv80.Sc000040_chrNA/1152474-1152536(+)_xla-nov-14a-1	368	ACAGAAATTGCTGGATATTAAGC	23
XLv80.Sc000041_chr2S/1590668-1590754(+)_mir-139	259	TCTACAGTGCATGTGTCTCCAGT	23
XLv80.Sc000045_chrNA/1107-1168(+)_mir-427	1116488	AAAGTGCTTTTTGTTTTGGGCA	22
XLv80.Sc000045_chrNA/1260-1327(+)_mir-427	11673278	AAAGTGCTTCCTGTTTTGGGCGT	23
XLv80.Sc000045_chrNA/158-225(+)_mir-427	137983	TGTGACTGAATTATGATGAG	20
XLv80.Sc000045_chrNA/4308-4378(+)_mir-427-1	2104199	AAAGTGCTTTCTGTTTTGGGTGA	23
XLv80.Sc000045_chrNA/4556-4617(+)_mir-427	1116488	AAAGTGCTTTTTGTTTTGGGCA	22
XLv80.Sc000045_chrNA/4709-4776(+)_mir-427	11673278	AAAGTGCTTCCTGTTTTGGGCGT	23
XLv80.Sc000045_chrNA/872-936(+)_mir-427-1	2104199	AAAGTGCTTTCTGTTTTGGGTGA	23
XLv80.Sc000046_chrNA/1930776-1930838(+)_xla-nov-2h-1	173	CAGGGAGGATAAATGGAGCACC	22
XLv80.Sc000059_chr2L/875418-875481(+)_xla-nov-42a-1	2442	GCTGGACAGGTACCTCTTCTGC	22
XLv80.Sc000060_chrNA/466976-467036(-)_xla-nov-21a-1	2562	GGATAGGTTGATTTCATTGAAT	22
XLv80.Sc000067_chrNA/628106-628168(+)_xla-nov-14a-2	368	ACAGAAATTGCTGGATATTAAGC	23
XLv80.Sc000092_chrNA/209354-209416(+)_xla-nov-11a-1	140	TTTCGAATTTATGGGAGTTTTG	22
XLv80.Sc000103_chrNA/303229-303301(+)_mir-92b	61	TATTGCACTCGTCCCGGCCTCC	22
XLv80.Sc000109_chrNA/27148-27238(+)_mir-101-2	75002	TACAGTACTGTGATAACTGAAG	22
XLv80.Sc000163_chr2L/141069-141144(-)_mir-2985a-2	116	AGGTGGGTGGAATAGTATAACA	22
XLv80.Sc000165_chrNA/107222-107321(-)_mir-455	124	TATGTGCCCTTGGACTACATCG	22
XLv80.Sc000191_chrNA/42729-42793(-)_xla-nov-16a-1	2167	TGGCTGTTAGTGGGTCTCAAGC	22
XLv80.Sc000191_chrNA/43039-43096(-)_xla-nov-7a-1	304	AGAAGGGCAAGATAGCATGGATG	23
XLv80.Sc000191_chrNA/43212-43272(-)_xla-nov-16b-1	1090	TTTCAGGCCCATGTCACAGTCATG	24
XLv80.Sc000191_chrNA/43384-43448(-)_xla-nov-16a-2	2167	TGGCTGTTAGTGGGTCTCAAGC	22
XLv80.Sc000191_chrNA/43780-43838(-)_xla-nov-7c-1	108	TTCAAGTATCTTTTCCTTCTAA	22
XLv80.Sc000191_chrNA/43946-44009(-)_xla-nov-16a-3	2167	TGGCTGTTAGTGGGTCTCAAGC	22
XLv80.Sc000191_chrNA/44165-44223(-)_xla-nov-7a-2	304	AGAAGGGCAAGATAGCATGGATG	23
XLv80.Sc000191_chrNA/44329-44387(-)_xla-nov-7b-1	316	TTCCAGTTACTTTCCCTTCTAAC	23
XLv80.Sc000191_chrNA/45553-45615(-)_xla-nov-22a-1	2787	ACAATGGCAAGATAGGACTGATG	23
XLv80.Sc000210_chrNA/147-204(-)_xla-nov-37a-1	4213	TGGATGGCAAGTTTCATGGAT	21
XLv80.Sc000210_chrNA/14840-14896(-)_xla-nov-38a-1	38961	TTCATAGATCTTGGTATTCTGA	22
XLv80.Sc000210_chrNA/15039-15102(-)_xla-nov-23a-1	498	TTCAAGTACCATCTAACAGTCAT	23
XLv80.Sc000210_chrNA/4-63(-)_xla-nov-31a-1	6026	TGTCTCCACCTTACAGTCATGT	22
XLv80.Sc000211_chrNA/43460-43547(-)_mir-135-3	1427	TATGGCTTTTTATTCCTATGTGA	23
XLv80.Sc000216_chrNA/80422-80489(-)_mir-129b	155	AAGCCCTTACCCCAAAAAGCAT	22
XLv80.Sc000231_chrNA/138-240(-)_let-7b	50	TGAGGTAGTAGGTTGTGTGGTT	22
XLv80.Sc000231_chrNA/485-581(-)_let-7a	158	TGAGGTAGTAGGTTGTTTAGTT	22
XLv80.Sc000241_chrNA/28537-28596(+)_xla-nov-58a-1	554	AGACTGTTGGATGCAGATGCTGC	23
XLv80.Sc000499_chrNA/15823-15911(-)_let-7a-2	526	TGAGGTAGTAGGTTGTATAGT	21
XLv80.Sc000499_chrNA/16769-16857(-)_let-7a	526	TGAGGTAGTAGGTTGTATAGT	21
XLv80.Sc012047_chrNA/1294-1366(+)_mir-92b	61	TATTGCACTCGTCCCGGCCTCC	22
XLv80.Sc014887_chrNA/718-780(+)_xla-nov-14a-3	368	ACAGAAATTGCTGGATATTAAGC	23
XLv80.Sc021711_chrNA/944-1020(+)_mir-100	877	AACCCGTAGATCCGAACTTGTG	22
XLv80.chr1L/102448705-102448778(+)_mir-9b	1023	TAAAGCTAGACAACCGAACGTA	22
XLv80.chr1L/104189582-104189649(-)_xla-nov-43a-1	621	TTGTGCTTAGTGAAGTTCAGG	21
XLv80.chr1L/116847284-116847374(-)_mir-101-2	75002	TACAGTACTGTGATAACTGAAG	22
XLv80.chr1L/119739058-119739168(-)_mir-204a-2	1619	TTCCCTTTGTCATCCTATGCCT	22
XLv80.chr1L/119739070-119739191(-)_mir-204	1619	TTCCCTTTGTCATCCTATGCCT	22
XLv80.chr1L/123012804-123012859(+)_xla-nov-1f-1	137	CTTGATTTCTCCTCCCTGCCT	21
XLv80.chr1L/123012804-123012859(-)_xla-nov-2c-1	35	CTCGATTTCTCCTCCCTGGC	20
XLv80.chr1L/124141579-124141705(-)_mir-7-2	483770	TGGAAGACTAGTGATTTTGTTGTT	24
XLv80.chr1L/125598357-125598448(+)_mir-23b	175	ATCACATTGCCAGGGATTACC	21
XLv80.chr1L/125598553-125598680(+)_mir-27b	2554	TTCACAGTGGCTAAGTTCTGC	21
XLv80.chr1L/125599039-125599135(+)_mir-24-1	56	TGGCTCAGTTCAGCAGGAACAG	22
XLv80.chr1L/129822733-129822813(-)_mir-208	74	ATAAGACGAGCATAAAGCTTGT	22
XLv80.chr1L/145465216-145465287(-)_mir-130b	223514	CAGTGCAATGATGAAAGGGCAT	22
XLv80.chr1L/145467214-145467298(-)_mir-454	26826	TAGTGCAATATTGCTTATAGGGTCT	25
XLv80.chr1L/145473665-145473734(-)_mir-301-2	41277	GCTCTGACAGTGTTGCACTACT	22
XLv80.chr1L/145474474-145474556(-)_mir-130c	12461	GCCCTTTTTCTGTTGTACTACT	22
XLv80.chr1L/146967004-146967094(+)_mir-3618	353	TGTGATTTCCAGTAATAGAGAC	22
XLv80.chr1L/146967307-146967397(+)_mir-1306	390	CCACCTCCCCTGCAAACGTCCA	22
XLv80.chr1L/147007419-147007509(+)_mir-3618	353	TGTGATTTCCAGTAATAGAGAC	22
XLv80.chr1L/147007722-147007812(+)_mir-1306	390	CCACCTCCCCTGCAAACGTCCA	22
XLv80.chr1L/167610953-167611017(+)_xla-nov-2b-2	1072	CAGGGAGGAGAAATCGAGTGCC	22
XLv80.chr1L/173554216-173554311(-)_mir-9-2	2	TTTCGGTTATCTAGCTTTATGA	22
XLv80.chr1L/173554216-173554314(+)_mir-9-1	1211	TCTTTGGTTATCTAGCTGTATGA	23
XLv80.chr1L/187137556-187137644(+)_mir-449c	84896	AGGCAGTGCACTTGCTAGCTGGCTGTT	27
XLv80.chr1L/187137782-187137843(+)_mir-449b	26615	CAGTCGCTAATACTCTGCCAC	21
XLv80.chr1L/187137906-187137992(+)_mir-449a	65969	AGGCAGTGTAATGTTAGCTGGT	22
XLv80.chr1L/21239431-21239495(+)_xla-nov-12a-1	1724	TAGAGTATCTGTAATCTGTTAA	22
XLv80.chr1L/21374786-21374913(+)_mir-218-1	19571	TTGTGCTTGATCTAACCATGTG	22
XLv80.chr1L/3054716-3054815(-)_mir-146b	28124	TGAGAACTGAATTCCATGGACT	22
XLv80.chr1L/46208588-46208683(-)_mir-2985b	244	TTATAGTATCCCACCTACCCTG	22
XLv80.chr1L/50767847-50767922(-)_xla-nov-28a-1	549	TGACATTCGGCGTATGCGCAGT	22
XLv80.chr1L/5131136-5131222(+)_mir-103	4421	AGCAGCATTGTACAGGGCTATGA	23
XLv80.chr1L/62073491-62073549(-)_mir-427b	13888	TAAGTGCTTTATGTTTTGGCAG	22
XLv80.chr1L/62073626-62073692(-)_mir-302	52791	ACTTTAACATCGGTGTACTTTCT	23
XLv80.chr1L/66252906-66252972(-)_xla-nov-17a-1	117	TTTGTGTTGCTAGTGAATCAGC	22
XLv80.chr1L/71568905-71568964(-)_xla-nov-59a-1	964	CATCGCGTTAACCGGAAGTCT	21
XLv80.chr1L/76823493-76823555(-)_xla-nov-60a-1	538	ACTACATTTATCCAACTGTCGT	22
XLv80.chr1L/84399708-84399779(+)_xla-nov-15a-1	2462	CTGCTGGCGGCTTCTTGAGTGT	22
XLv80.chr1S/104513033-104513099(+)_xla-nov-34a-1	134	CAGCTATTTCGTTCTACTGCAT	22
XLv80.chr1S/112292476-112292574(-)_mir-204a-2	1619	TTCCCTTTGTCATCCTATGCCT	22
XLv80.chr1S/112292476-112292597(-)_mir-204	1619	TTCCCTTTGTCATCCTATGCCT	22
XLv80.chr1S/116025293-116025427(-)_mir-7-2	483770	TGGAAGACTAGTGATTTTGTTGTT	24
XLv80.chr1S/117534183-117534273(+)_mir-23b	175	ATCACATTGCCAGGGATTACC	21
XLv80.chr1S/117534404-117534504(+)_mir-27b	2554	TTCACAGTGGCTAAGTTCTGC	21
XLv80.chr1S/117534851-117534944(+)_mir-24-1	56	TGGCTCAGTTCAGCAGGAACAG	22
XLv80.chr1S/122537480-122537560(+)_mir-208	74	ATAAGACGAGCATAAAGCTTGT	22
XLv80.chr1S/12283119-12283186(-)_xla-nov-4b-1	2108	TAGACGACAGAGAAAATAGGATTT	24
XLv80.chr1S/127101845-127101911(-)_xla-nov-32a-1	1090	CGTAGAATCTACGTTCTGTGGC	22
XLv80.chr1S/133539754-133539831(-)_mir-130b	223514	CAGTGCAATGATGAAAGGGCAT	22
XLv80.chr1S/133541674-133541760(-)_mir-454	26826	TAGTGCAATATTGCTTATAGGGTCT	25
XLv80.chr1S/133546952-133547021(-)_mir-301-2	41277	GCTCTGACAGTGTTGCACTACT	22
XLv80.chr1S/133547809-133547891(-)_mir-130c	12461	GCCCTTTTTCTGTTGTACTACT	22
XLv80.chr1S/141183339-141183413(+)_xla-nov-3c-1	334	GAACTTATCTGTTATCTGCTGT	22
XLv80.chr1S/157891993-157892088(-)_mir-9-2	2	TTTCGGTTATCTAGCTTTATGA	22
XLv80.chr1S/157891993-157892089(+)_mir-9-1	1211	TCTTTGGTTATCTAGCTGTATGA	23
XLv80.chr1S/170601750-170601840(+)_mir-449c	84896	AGGCAGTGCACTTGCTAGCTGGCTGTT	27
XLv80.chr1S/170602000-170602085(+)_mir-449b	8709	CAGTCGCTTATACTCTGCCAC	21
XLv80.chr1S/170602143-170602229(+)_mir-449a	65969	AGGCAGTGTAATGTTAGCTGGT	22
XLv80.chr1S/170603890-170603949(+)_mir-449	45482	AGGCAGTGTATCGTTAGTTTGCTG	24
XLv80.chr1S/182725005-182725082(+)_xla-nov-2a-1	266	CAGGGAGGCGAAATCGAGCGCC	22
XLv80.chr1S/19166962-19167089(+)_mir-218-1	19571	TTGTGCTTGATCTAACCATGTG	22
XLv80.chr1S/21569170-21569231(+)_xla-nov-44a-1	453	AGCATAGGTTACGTTATCCGGA	22
XLv80.chr1S/23910963-23911025(+)_xla-nov-1g-1	283	CACTCTATTTGTCTTCCCTGCC	22
XLv80.chr1S/41537172-41537267(-)_mir-2985b	244	TTATAGTATCCCACCTACCCTG	22
XLv80.chr1S/4507159-4507255(-)_mir-146b	28124	TGAGAACTGAATTCCATGGACT	22
XLv80.chr1S/55791795-55791916(-)_mir-367	168354	AATTGCACTGTAGCAATGGTGA	22
XLv80.chr1S/55792003-55792061(-)_mir-427b	12196	GCTGAAAACATGGGGCACATGCT	23
XLv80.chr1S/55792139-55792202(-)_mir-302	127474	TAAGTGCTCCAATGTTTTAGTGT	23
XLv80.chr1S/59856273-59856336(-)_xla-nov-17a-2	117	TTTGTGTTGCTAGTGAATCAGC	22
XLv80.chr1S/6411088-6411174(+)_mir-103-2	4421	AGCAGCATTGTACAGGGCTATGA	23
XLv80.chr1S/64872770-64872830(-)_xla-nov-61a-1	964	CATCGCGTTAACCGGAAGTCT	21
XLv80.chr1S/76637585-76637662(+)_xla-nov-1a-1	1304	TCAAGGAGGAGAAATCGAGTGC	22
XLv80.chr1S/89858834-89858892(-)_xla-nov-62a-1	688	TAAGTGTGTGACCACCGTAAAC	22
XLv80.chr1S/96896963-96897036(+)_mir-9b	1023	TAAAGCTAGACAACCGAACGTA	22
XLv80.chr2L/107331786-107331863(-)_mir-92a-1	842989	TATTGCACTTGTCCCGGCCTGT	22
XLv80.chr2L/107331908-107331986(-)_mir-19b	512826	TGTGCAAATCCATGCAAAACTGA	23
XLv80.chr2L/107332033-107332117(-)_mir-20a	207448	TAAAGTGCTTATAGTGCAGGTAG	23
XLv80.chr2L/107332198-107332287(-)_mir-19a	100826	TGTGCAAATCTATGCAAAACTGA	23
XLv80.chr2L/107332339-107332421(-)_mir-18a	68231	TAAGGTGCATCTAGTGCAGATAG	23
XLv80.chr2L/107332464-107332552(-)_mir-17	160294	CAAAGTGCTTACAGTGCAGGTAG	23
XLv80.chr2L/12184104-12184167(-)_mir-802	78	TCAGTAACAACGATTCAGCCTTG	23
XLv80.chr2L/123528914-123528970(-)_xla-nov-18a-1	138	TTTGCCATAAATGATCTGTTGCTT	24
XLv80.chr2L/127916775-127916859(-)_mir-26a-2	236136	TTCAAGTAATCCAGGATAGGCT	22
XLv80.chr2L/132006889-132006983(-)_mir-148b	57547	TCAGTGCATCACAGAACTTTGT	22
XLv80.chr2L/132501411-132501481(-)_mir-10c	787	ACCCTGTAGAATCGAATTTGTGT	23
XLv80.chr2L/132594187-132594301(-)_mir-196a-2	606	TAGGTAGTTTCATGTTGTTGGG	22
XLv80.chr2L/135925899-135925969(-)_xla-nov-63a-1	884	ATGTTTCTCTGATTAGGAAAGA	22
XLv80.chr2L/136260472-136260531(-)_mir-16	59549	TAGCAGCACGTAAATGTTGGA	21
XLv80.chr2L/136260596-136260679(-)_mir-15a	5634	TAGCAGCACATAATGGTTTGT	21
XLv80.chr2L/142848931-142848989(+)_xla-nov-64a-1	930	TTTTCTGAAGTCGCCCCAAAGTT	23
XLv80.chr2L/151927138-151927197(+)_xla-nov-1c-2	1252	CAGGGAGGAGAAATCGAGCGCC	22
XLv80.chr2L/158239909-158239967(+)_xla-nov-20a-1	261	TACCTGTATATCTGACGGTTCAGC	24
XLv80.chr2L/17320814-17320887(-)_xla-nov-45a-1	1040	TTGATATCTGCTCCGTGTGTCT	22
XLv80.chr2L/17546325-17546392(-)_mir-155	56	TTAATGCTAATCGTGATAGGGGTT	24
XLv80.chr2L/25884381-25884451(+)_mir-99a	82	AACCCGTAGATCCGATCTTGTG	22
XLv80.chr2L/25974161-25974263(+)_mir-125b-2	1420	TCCCTGAGACCCTAACTTGTGA	22
XLv80.chr2L/32180139-32180201(+)_mir-144	27	GGATATCATCATATACTGTAAGT	23
XLv80.chr2L/32180712-32180773(+)_mir-451	250	AAACCGTTACCATTACTGAGTT	22
XLv80.chr2L/32768645-32768704(+)_xla-nov-6a-2	395	TACCTGTATATCTGACAATTCAGC	24
XLv80.chr2L/33469340-33469435(+)_mir-212	125	TAACAGTCTACAGTCATGGCTAC	23
XLv80.chr2L/33475259-33475348(+)_mir-132	1020	ACCGTGGCTTTAGATTGTTACT	22
XLv80.chr2L/40100744-40100839(+)_mir-22	21803	AAGCTGCCAGTTGAAGAACTGT	22
XLv80.chr2L/46105475-46105573(-)_mir-205a	2520	TCCTTCATTCCACCGGAGTCTG	22
XLv80.chr2L/47230330-47230416(+)_mir-29b-1	5	TAGCACCATTTGAAATCAGTGTT	23
XLv80.chr2L/47232941-47233030(+)_mir-29a	525	TAGCACCATTTGAAATCGGTTA	22
XLv80.chr2L/49709131-49709191(+)_xla-nov-46a-1	593	AATCAAAAGAAAGTCACTGATT	22
XLv80.chr2L/55257060-55257125(-)_xla-nov-27a-1	702	TGTAATTTAGGTTTGGCAGAGA	22
XLv80.chr2L/57759888-57759946(+)_xla-nov-1b-1	463	CTCGATTTCTCCTCCCTGCCT	21
XLv80.chr2L/58268819-58268900(-)_let-7b	1901	TGAGGTAGTAGTTTGTGTAGTT	22
XLv80.chr2L/62282486-62282545(-)_xla-nov-30a-1	552	TTCAGCCTATGGAAGGATCACT	22
XLv80.chr2L/62543123-62543189(+)_mir-222a	261	AGCTACATCTGGCTACTGGGTCTC	24
XLv80.chr2L/62543662-62543743(+)_mir-221	207	AGCTACATTGTCTGCTGGGTTT	22
XLv80.chr2L/63427173-63427236(+)_xla-nov-65a-1	609	ACTCCCTGTACTTGATCATATA	22
XLv80.chr2L/65219390-65219464(-)_mir-133d	23	TTTGGTCCCCTTCAACCAGCCG	22
XLv80.chr2L/65219815-65219876(-)_mir-1b	240	TGGAATGTTAAGAAGTATGTA	21
XLv80.chr2L/70619175-70619265(+)_mir-30e	141028	TGTAAACATCCTTGACTGGAAGCT	24
XLv80.chr2L/70620814-70620902(+)_mir-30c-1	85867	TGTAAACATCCTACACTCTCAGCT	24
XLv80.chr2L/74459202-74459326(+)_mir-21	58651	TAGCTTATCAGACTGATGTTGAC	23
XLv80.chr2L/77294344-77294407(-)_xla-nov-66a-1	1370	TGCGAAATTGGTGCAATCTTCT	22
XLv80.chr2L/78128928-78129010(+)_mir-130a-2	1210	CAGTGCAATGTTAAAAGGGCAT	22
XLv80.chr2L/78129132-78129220(+)_mir-301a	11182	CAGTGCAATAGTATTGTCAAAGCAT	25
XLv80.chr2L/99221294-99221387(-)_xla-nov-47a-1	572	ATCAGATGCGTGTGCCTGCAGT	22
XLv80.chr2S/107292845-107292901(-)_xla-nov-18a-2	138	TTTGCCATAAATGATCTGTTGCTT	24
XLv80.chr2S/107315499-107315559(-)_xla-nov-25a-1	1518	CAAGCATTGGAGTGAAGTCTGT	22
XLv80.chr2S/111203879-111203971(-)_mir-26a-2	236136	TTCAAGTAATCCAGGATAGGCT	22
XLv80.chr2S/114704952-114705044(-)_mir-148b	57547	TCAGTGCATCACAGAACTTTGT	22
XLv80.chr2S/115200233-115200303(-)_mir-10c	787	ACCCTGTAGAATCGAATTTGTGT	23
XLv80.chr2S/115296741-115296856(-)_mir-196a-2	606	TAGGTAGTTTCATGTTGTTGGG	22
XLv80.chr2S/118680330-118680402(-)_mir-16a	120609	TAGCAGCACGTAAATATTGGA	21
XLv80.chr2S/118680456-118680539(-)_mir-15a	5634	TAGCAGCACATAATGGTTTGT	21
XLv80.chr2S/127050819-127050902(+)_mir-2985a-2	116	AGGTGGGTGGAATAGTATAACA	22
XLv80.chr2S/16406918-16406998(+)_mir-155	56	TTAATGCTAATCGTGATAGGGGTT	24
XLv80.chr2S/20873981-20874045(+)_mir-802	78	TCAGTAACAACGATTCAGCCTTG	23
XLv80.chr2S/24012185-24012251(+)_xla-nov-9b-1	772	ATTCTGGGATTTGTAGTCCAGC	22
XLv80.chr2S/31370423-31370512(+)_mir-142	172	GTAGTGTTTCCTACTTTATGGA	22
XLv80.chr2S/31371986-31372076(+)_mir-142	172	GTAGTGTTTCCTACTTTATGGA	22
XLv80.chr2S/33069155-33069246(-)_mir-22	21803	AAGCTGCCAGTTGAAGAACTGT	22
XLv80.chr2S/3678453-3678542(-)_mir-132	1020	ACCGTGGCTTTAGATTGTTACT	22
XLv80.chr2S/3688022-3688117(-)_mir-212	125	TAACAGTCTACAGTCATGGCTAC	23
XLv80.chr2S/39311509-39311609(-)_mir-205a	2520	TCCTTCATTCCACCGGAGTCTG	22
XLv80.chr2S/40457302-40457388(+)_mir-29b-1	10	GCTGGTTTCATGTGGTGACTTAGA	24
XLv80.chr2S/40460698-40460787(+)_mir-29a	525	TAGCACCATTTGAAATCGGTTA	22
XLv80.chr2S/4306090-4306151(-)_mir-451	250	AAACCGTTACCATTACTGAGTT	22
XLv80.chr2S/4306707-4306769(-)_mir-144	27	GGATATCATCATATACTGTAAGT	23
XLv80.chr2S/44258246-44258312(+)_mir-222a	261	AGCTACATCTGGCTACTGGGTCTC	24
XLv80.chr2S/44258691-44258784(+)_mir-221	207	AGCTACATTGTCTGCTGGGTTT	22
XLv80.chr2S/52807667-52807742(-)_mir-133d	23	TTTGGTCCCCTTCAACCAGCCG	22
XLv80.chr2S/52808094-52808155(-)_mir-1b	240	TGGAATGTTAAGAAGTATGTA	21
XLv80.chr2S/58345032-58345122(+)_mir-30e	141028	TGTAAACATCCTTGACTGGAAGCT	24
XLv80.chr2S/58346608-58346697(+)_mir-30c	85867	TGTAAACATCCTACACTCTCAGCT	24
XLv80.chr2S/61966405-61966530(+)_mir-21	58651	TAGCTTATCAGACTGATGTTGAC	23
XLv80.chr2S/61974408-61974475(+)_xla-nov-12b-1	1000	AGCAGATAACAAATACACTCTGTA	24
XLv80.chr2S/63583328-63583389(+)_xla-nov-48a-1	701	TGGTGGGATGGCACTCGGAGC	21
XLv80.chr2S/65501304-65501391(+)_mir-301a	11182	CAGTGCAATAGTATTGTCAAAGCAT	25
XLv80.chr2S/69655171-69655234(+)_xla-nov-49a-1	548	ATGCTGGGCCTTTTTGAAGAAC	22
XLv80.chr2S/9051540-9051649(-)_mir-125b-2	1420	TCCCTGAGACCCTAACTTGTGA	22
XLv80.chr2S/9125158-9125284(-)_let-7c-1	71	TGAGGTAGTAGGTTGTATGGTT	22
XLv80.chr2S/9125852-9125922(-)_mir-99a	82	AACCCGTAGATCCGATCTTGTG	22
XLv80.chr2S/91488286-91488363(-)_mir-92a-1	842989	TATTGCACTTGTCCCGGCCTGT	22
XLv80.chr2S/91488408-91488483(-)_mir-19b	512826	TGTGCAAATCCATGCAAAACTGA	23
XLv80.chr2S/91488532-91488616(-)_mir-20	207448	TAAAGTGCTTATAGTGCAGGTAG	23
XLv80.chr2S/91488699-91488788(-)_mir-19a	100826	TGTGCAAATCTATGCAAAACTGA	23
XLv80.chr2S/91488832-91488916(-)_mir-18a	68231	TAAGGTGCATCTAGTGCAGATAG	23
XLv80.chr2S/91488956-91489044(-)_mir-17	160294	CAAAGTGCTTACAGTGCAGGTAG	23
XLv80.chr3L/103710126-103710205(+)_mir-184	2117	TGGACGGAGAACTGATAAGG	20
XLv80.chr3L/107776200-107776272(+)_xla-nov-3b-2	643	AGTAGATACAGATAAGTTCTGA	22
XLv80.chr3L/125003591-125003691(-)_mir-199b	11	CCCAGTGTTCAGACTACGTGTTC	23
XLv80.chr3L/125060791-125060850(+)_xla-nov-50a-1	3620	TCAGCTCTTTAACTTTCCAGGT	22
XLv80.chr3L/127493442-127493527(+)_mir-23a	3232	GGGGATTCCTGGAGATGGGATTT	23
XLv80.chr3L/127494207-127494278(+)_oan-mir-27a	1924	TTCACAGTGGCTAAGTTCCGC	21
XLv80.chr3L/127494340-127494407(+)_mir-24b	3964	TGGCTCAGTTCAGCAGGACAGG	22
XLv80.chr3L/129601883-129601958(+)_mir-93	199905	CAAAGTGCTGTTCGTGCAGGTAG	23
XLv80.chr3L/129602025-129602104(+)_mir-25	25186	CATTGCACTTGTCTCGGTCTGA	22
XLv80.chr3L/130404359-130404423(+)_xla-nov-28a-2	549	TGACATTCGGCGTATGCGCAGT	22
XLv80.chr3L/16607293-16607408(-)_mir-218-2	19571	TTGTGCTTGATCTAACCATGTG	22
XLv80.chr3L/26673123-26673218(-)_mir-145	60	GTCCAGTTTTCCCAGGAATCCC	22
XLv80.chr3L/26674078-26674160(-)_mir-143	686	TGAGATGAAGCACTGTAGCTC	21
XLv80.chr3L/30718902-30718993(+)_gga-mir-458a	75	ATAGCTCTTTGAATGGTACTAC	22
XLv80.chr3L/36982408-36982547(+)_mir-135-2	1427	TATGGCTTTTTATTCCTATGTGA	23
XLv80.chr3L/46973798-46973859(-)_xla-nov-35a-1	2994	TGACACGACTGTTGGCTGCAGA	22
XLv80.chr3L/4894389-4894474(-)_mir-146a	432	TGAGAACTGAATTCCAT	17
XLv80.chr3L/69255325-69255408(-)_mir-29a-1	525	TAGCACCATTTGAAATCGGTTA	22
XLv80.chr3L/69256490-69256564(-)_mir-29d	93	TAGCACCATATGAAATCAGTGT	22
XLv80.chr3L/71338965-71339069(+)_mir-183	202	TATGGCACTGGTAGAATTCACTG	23
XLv80.chr3L/71339990-71340074(+)_mir-96	258	CAATTATGTGTAGTGCCAATAT	22
XLv80.chr3L/71343429-71343528(+)_mir-182	2768	TTTGGCAATGGTAGAACTCACA	22
XLv80.chr3L/72185986-72186068(-)_mir-129	781	CTTTTTGCGGTCTGGGCTTGC	21
XLv80.chr3L/78202248-78202308(-)_xla-nov-6c-1	173	AAATCGTCCGATACAGATAGA	21
XLv80.chr3L/81002690-81002811(+)_mir-204	1619	TTCCCTTTGTCATCCTATGCCT	22
XLv80.chr3L/81002725-81002813(+)_mir-204a-2	1619	TTCCCTTTGTCATCCTATGCCT	22
XLv80.chr3L/93641097-93641189(-)_mir-9-2	2	TTTCGGTTATCTAGCTTTATGA	22
XLv80.chr3L/93641097-93641193(+)_mir-9-2	1211	TCTTTGGTTATCTAGCTGTATGA	23
XLv80.chr3L/94445578-94445680(-)_mir-7a-7	483770	TGGAAGACTAGTGATTTTGTTGTT	24
XLv80.chr3L/97090446-97090505(+)_xla-nov-4c-1	264	AATCTGTTTCTCTGAGTCGACG	22
XLv80.chr3S/100799812-100799892(+)_mir-143	686	TGAGATGAAGCACTGTAGCTC	21
XLv80.chr3S/100800840-100800935(+)_mir-145	60	GTCCAGTTTTCCCAGGAATCCC	22
XLv80.chr3S/105275970-105276031(+)_xla-nov-1d-1	463	CTCGATTTCTCCTCCCTGCCT	21
XLv80.chr3S/108056876-108056959(-)_mir-103	4421	AGCAGCATTGTACAGGGCTATGA	23
XLv80.chr3S/108176930-108177052(-)_mir-218-2	19571	TTGTGCTTGATCTAACCATGTG	22
XLv80.chr3S/117675683-117675783(-)_mir-199b	11	CCCAGTGTTCAGACTACGTGTTC	23
XLv80.chr3S/119619445-119619531(+)_mir-23a	3232	GGGGATTCCTGGAGATGGGATTT	23
XLv80.chr3S/119620088-119620161(+)_mir-27a	1924	TTCACAGTGGCTAAGTTCCGC	21
XLv80.chr3S/119620221-119620288(+)_mir-24b	3964	TGGCTCAGTTCAGCAGGACAGG	22
XLv80.chr3S/121108841-121108916(+)_mir-93	199905	CAAAGTGCTGTTCGTGCAGGTAG	23
XLv80.chr3S/121108985-121109071(+)_mir-25	25186	CATTGCACTTGTCTCGGTCTGA	22
XLv80.chr3S/121605217-121605284(-)_mir-427	5892442	AAAGTGCTTTCTGTTTTGGGCGT	23
XLv80.chr3S/121797241-121797308(+)_mir-427	5892442	AAAGTGCTTTCTGTTTTGGGCGT	23
XLv80.chr3S/19012177-19012241(+)_xla-nov-10a-2	882	CAGATAACAGATAAGCTCTGTA	22
XLv80.chr3S/31756341-31756423(-)_mir-184	2117	TGGACGGAGAACTGATAAGG	20
XLv80.chr3S/40456628-40456727(+)_mir-7a-1	483770	TGGAAGACTAGTGATTTTGTTGTT	24
XLv80.chr3S/44622196-44622317(+)_mir-204	1619	TTCCCTTTGTCATCCTATGCCT	22
XLv80.chr3S/44622217-44622320(+)_mir-204a-1	1619	TTCCCTTTGTCATCCTATGCCT	22
XLv80.chr3S/56131866-56131965(+)_mir-9	1211	TCTTTGGTTATCTAGCTGTATGA	23
XLv80.chr3S/56131867-56131961(-)_mir-9-2	2	TTTCGGTTATCTAGCTTTATGA	22
XLv80.chr3S/59305475-59305556(+)_mir-129	781	CTTTTTGCGGTCTGGGCTTGC	21
XLv80.chr3S/59897268-59897364(-)_mir-182	2768	TTTGGCAATGGTAGAACTCACA	22
XLv80.chr3S/59901135-59901219(-)_mir-96	258	CAATTATGTGTAGTGCCAATAT	22
XLv80.chr3S/59902009-59902113(-)_mir-183	202	TATGGCACTGGTAGAATTCACTG	23
XLv80.chr3S/61651565-61651638(+)_mir-29d	93	TAGCACCATATGAAATCAGTGT	22
XLv80.chr3S/61653190-61653275(+)_mir-29a-1	525	TAGCACCATTTGAAATCGGTTA	22
XLv80.chr3S/89483129-89483250(+)_let-7i	1655	TGAGGTAGTAGTTTGTGCTGTT	22
XLv80.chr3S/90497825-90497964(-)_mir-135-2	1427	TATGGCTTTTTATTCCTATGTGA	23
XLv80.chr3S/96597542-96597633(-)_gga-mir-458a	75	ATAGCTCTTTGAATGGTACTAC	22
XLv80.chr4L/102686170-102686257(-)_mir-181b-2	14496	AACATTCATTGCTGTCGGTGGGTT	24
XLv80.chr4L/102687249-102687340(-)_mir-181a-1	25757	AACATTCAACGCTGTCGGTGAGTTT	25
XLv80.chr4L/106372247-106372305(+)_xla-nov-13a-1	460	ACAGTTGAACGAAATAGCCGAAT	23
XLv80.chr4L/112398298-112398366(+)_mir-33b	599	CAATGTTTCTTCAGTGCAGTA	21
XLv80.chr4L/120338668-120338739(+)_xla-nov-19a-1	1686	ACTTTGTTCTCTGAAGTCGCC	21
XLv80.chr4L/121826565-121826658(+)_let-7g	10834	TGAGGTAGTTGTTTGTACAGTT	22
XLv80.chr4L/14657342-14657404(+)_xla-nov-1d-7	463	CTCGATTTCTCCTCCCTGCCT	21
XLv80.chr4L/21825274-21825358(+)_mir-194-2	29	TGTAACAGCAACTCCATGTGGA	22
XLv80.chr4L/22477257-22477347(-)_mir-210	514	CTGTGCGTGTGACAGCGGCTA	21
XLv80.chr4L/40929249-40929307(-)_xla-nov-67a-1	539	AACTGCATTCCCCTGCACAAGA	22
XLv80.chr4L/49530879-49530976(-)_mir-140	6970	ACCACAGGGTAGAACCACGGAC	22
XLv80.chr4L/64550236-64550294(+)_xla-nov-1h-1	668	CCAGGGAGGAGAAATCGAGCG	21
XLv80.chr4L/64582693-64582751(+)_xla-nov-68a-1	1407	TGTTCCTCTGGTTTGGCCTAAG	22
XLv80.chr4L/6921664-6921764(+)_mir-129-2	781	CTTTTTGCGGTCTGGGCTTGC	21
XLv80.chr4L/6921679-6921744(-)_mir-129b	44	GCTTTTTGGGGTAAGGGCTTCCCG	24
XLv80.chr4L/73602566-73602659(+)_mir-101-1	75002	TACAGTACTGTGATAACTGAAG	22
XLv80.chr4L/73716167-73716229(-)_xla-nov-1e-1	434	CCGTGCTCGGCTTCTCCTCCCT	22
XLv80.chr4L/79421204-79421286(-)_mir-27c-1	373	AGGACTTAGCTGGCTCTGTGAACA	24
XLv80.chr4L/79421496-79421570(-)_mir-23a-2	404	ATCACATTGCCAGGGATTTCCAA	23
XLv80.chr4L/80421951-80422015(-)_xla-nov-51a-1	964	ACCTTTCCGAGAGTTGGATACA	22
XLv80.chr4L/98244491-98244596(+)_mir-199a-1	114	ACAGTAGTCTGCACATTGGTT	21
XLv80.chr4S/104861185-104861256(-)_xla-nov-3d-1	128	AATAGATAACAGATAAGCTCTGA	23
XLv80.chr4S/113843235-113843321(-)_let-7e-1	158	TGAGGTAGTAGGTTGTTTAGTT	22
XLv80.chr4S/26403052-26403110(+)_xla-nov-52a-1	4172	GTTTCTAATGTAGGAGGGGTGTCC	24
XLv80.chr4S/27384626-27384710(+)_mir-194-2	29	TGTAACAGCAACTCCATGTGGA	22
XLv80.chr4S/27750188-27750278(-)_mir-210	514	CTGTGCGTGTGACAGCGGCTA	21
XLv80.chr4S/49169509-49169609(+)_mir-101-1	75002	TACAGTACTGTGATAACTGAAG	22
XLv80.chr4S/54382610-54382692(-)_mir-27c-1	373	AGGACTTAGCTGGCTCTGTGAACA	24
XLv80.chr4S/54382907-54382981(-)_mir-23a-2	404	ATCACATTGCCAGGGATTTCCAA	23
XLv80.chr4S/69737393-69737460(-)_xla-nov-11a-2	140	TTTCGAATTTATGGGAGTTTTG	22
XLv80.chr4S/70698457-70698557(+)_mir-199a-1	114	ACAGTAGTCTGCACATTGGTT	21
XLv80.chr4S/74638967-74639059(-)_mir-181b-2	14496	AACATTCATTGCTGTCGGTGGGTT	24
XLv80.chr4S/74639780-74639871(-)_mir-181a-1	25757	AACATTCAACGCTGTCGGTGAGTTT	25
XLv80.chr4S/76649678-76649747(-)_xla-nov-3a-1	408	GAGCTTATCTGTTATCTGCTGT	22
XLv80.chr4S/84778325-84778390(-)_mir-33b	599	CAATGTTTCTTCAGTGCAGTA	21
XLv80.chr4S/91074406-91074499(+)_let-7g	10834	TGAGGTAGTTGTTTGTACAGTT	22
XLv80.chr4S/98565837-98565908(-)_mir-205b	12	TCCTTCATTCCACCGGATCCT	21
XLv80.chr4S/99611492-99611580(-)_mir-425	87	AATGACACGATCACTCCCGTTGAGC	25
XLv80.chr4S/99615951-99616035(-)_mir-191	47	CAACGGAATCCCAAAAGCAGCTG	23
XLv80.chr5L/11202163-11202241(+)_mir-194	120	TGTAACAGCAACTCCATGTGGAC	23
XLv80.chr5L/11203928-11204024(+)_mir-215	69	ATGACCTATGAAATGACAGCC	21
XLv80.chr5L/113026879-113026958(-)_mir-16b	178929	TAGCAGCACGTAAATATTGGGT	22
XLv80.chr5L/113027037-113027125(-)_mir-15b	103714	TAGCAGCACATCATGATTTGCA	22
XLv80.chr5L/122839207-122839270(+)_xla-nov-2a-2	357	CGCTCGATTTCTCCTCCCTGGC	22
XLv80.chr5L/127854619-127854683(-)_xla-nov-30a-2	105	TTCAGCCTATGGAAGGAACTCT	22
XLv80.chr5L/139747240-139747332(+)_mir-1329	1560	TACAGTGATCAGGTTACGATGG	22
XLv80.chr5L/140016215-140016282(-)_xla-nov-36a-1	963	AAACAATGTAGCAGTCAGCTGG	22
XLv80.chr5L/152010989-152011070(+)_mir-206-2	634	TGGAATGTAAGGAAGTGTGTGG	22
XLv80.chr5L/152012861-152012935(+)_mir-133b	78	GCTGGTCAAACGGAACCAAGTC	22
XLv80.chr5L/153450335-153450430(+)_mir-124a-1	27027	CGTGTTCACAGCGGACCTTGAT	22
XLv80.chr5L/153450349-153450423(-)_mir-124a	3	TCAAGGTCCGCTGTGAACACGG	22
XLv80.chr5L/33680957-33681082(+)_mir-216a	303	TAATCTCAGCTGGCAACTGTGA	22
XLv80.chr5L/33681332-33681414(+)_mir-217	2843	TACTGCATCAGGAACTGATTGGA	23
XLv80.chr5L/45573151-45573233(+)_mir-456	70	CAGGCTGGTTAGATGGTTGTCA	22
XLv80.chr5L/48864402-48864459(+)_xla-nov-2d-1	188	CGCTTGATTTCTCCTCCCTGGC	22
XLv80.chr5L/48864402-48864459(-)_xla-nov-1d-3	463	CTCGATTTCTCCTCCCTGCCT	21
XLv80.chr5L/52372284-52372341(-)_xla-nov-69a-1	7895	TACCAAACTGTAGATTTTGCCAC	23
XLv80.chr5L/56534129-56534189(-)_xla-nov-6a-1	395	TACCTGTATATCTGACAATTCAGC	24
XLv80.chr5L/68525071-68525134(-)_xla-nov-24b-2	336	AATTGGCCTATGGAAGGATCGCA	23
XLv80.chr5L/89168145-89168247(-)_cfa-mir-30c-2	85867	TGTAAACATCCTACACTCTCAGCT	24
XLv80.chr5L/89177726-89177830(-)_mir-30a	32694	TGTAAACATCCTCGACTGGAAGC	23
XLv80.chr5S/114274148-114274212(+)_xla-nov-4d-1	1029	ATCTGTTTCTCTGTAGTCGAAA	22
XLv80.chr5S/120658005-120658097(+)_oan-mir-1329	487	CTCGTAGCTTGGTCACCATATC	22
XLv80.chr5S/131148278-131148362(+)_mir-206	634	TGGAATGTAAGGAAGTGTGTGG	22
XLv80.chr5S/131151096-131151170(+)_mir-133b	78	GCTGGTCAAACGGAACCAAGTC	22
XLv80.chr5S/132473078-132473177(+)_mir-124a-1	27027	CGTGTTCACAGCGGACCTTGAT	22
XLv80.chr5S/132473092-132473166(-)_mir-124a	3	TCAAGGTCCGCTGTGAACACGG	22
XLv80.chr5S/14183341-14183420(+)_mir-194	120	TGTAACAGCAACTCCATGTGGAC	23
XLv80.chr5S/14184512-14184608(+)_mir-215	69	ATGACCTATGAAATGACAGCC	21
XLv80.chr5S/15130905-15130976(+)_xla-nov-1d-5	1382	CCAGTGAAGAAAAATCGAGCA	21
XLv80.chr5S/27733110-27733235(+)_mir-216a	303	TAATCTCAGCTGGCAACTGTGA	22
XLv80.chr5S/27733481-27733563(+)_mir-217	2843	TACTGCATCAGGAACTGATTGGA	23
XLv80.chr5S/35978431-35978527(+)_mir-456	70	CAGGCTGGTTAGATGGTTGTCA	22
XLv80.chr5S/43794697-43794765(+)_xla-nov-11a-3	140	TTTCGAATTTATGGGAGTTTTG	22
XLv80.chr5S/74682246-74682319(+)_xla-nov-3b-1	643	AGTAGATACAGATAAGTTCTGA	22
XLv80.chr5S/75827290-75827394(+)_mir-30a	32694	TGTAAACATCCTCGACTGGAAGC	23
XLv80.chr5S/75838869-75838951(+)_cfa-mir-30c-2	85867	TGTAAACATCCTACACTCTCAGCT	24
XLv80.chr5S/96781495-96781558(-)_mir-16b	178929	TAGCAGCACGTAAATATTGGGT	22
XLv80.chr5S/96781634-96781720(-)_mir-15b	103714	TAGCAGCACATCATGATTTGCA	22
XLv80.chr6L/116312829-116312891(-)_mir-30b	25299	TGTAAACATCCTACACTCAGCT	22
XLv80.chr6L/116315776-116315857(-)_eca-mir-30d	38852	TGTAAACATCCCCGACTGGAAGCT	24
XLv80.chr6L/11851625-11851750(-)_mir-153-2	506	GTCATTTTTGTGACGTTGCAGCT	23
XLv80.chr6L/36438739-36438824(-)_mir-148a	450128	TCAGTGCACTACAGAACTTTGT	22
XLv80.chr6L/37163883-37163970(-)_mir-196b	832	TAGGTAGTTTTATGTTGTTGGG	22
XLv80.chr6L/4188715-4188778(+)_xla-nov-2b-1	463	CTCGATTTCTCCTCCCTGCCT	21
XLv80.chr6L/4188715-4188778(-)_xla-nov-1d-6	1072	CAGGGAGGAGAAATCGAGTGCC	22
XLv80.chr6L/4785026-4785098(-)_gga-mir-1662	225	TTGACATCATCATACTTGGGAT	22
XLv80.chr6L/53001738-53001800(-)_xla-nov-32a-2	1090	CGTAGAATCTACGTTCTGTGGC	22
XLv80.chr6L/6197901-6197969(+)_mir-26	236136	TTCAAGTAATCCAGGATAGGCT	22
XLv80.chr6L/77383854-77383950(-)_mir-133a-1	499	TTGGTCCCCTTCAACCAGCTGT	22
XLv80.chr6L/77383862-77383949(+)_mir-133c	10	ATTTGGTTCCATTTTACCAGC	21
XLv80.chr6L/77386269-77386356(-)_mir-1a-1	878	TGGAATGTAAAGAAGTATGTAT	22
XLv80.chr6L/88014932-88015035(+)_mir-124a-1	27027	CGTGTTCACAGCGGACCTTGAT	22
XLv80.chr6L/88014938-88015017(-)_mir-124a	3	TCAAGGTCCGCTGTGAACACGG	22
XLv80.chr6S/11168112-11168214(-)_mir-153-2	506	GTCATTTTTGTGACGTTGCAGCT	23
XLv80.chr6S/114135213-114135289(-)_mir-30b	25299	TGTAAACATCCTACACTCAGCT	22
XLv80.chr6S/114139533-114139613(-)_eca-mir-30d	38852	TGTAAACATCCCCGACTGGAAGCT	24
XLv80.chr6S/2157092-2157152(+)_xla-nov-6d-1	364	TACTTGTATATCTGACCATTCAGC	24
XLv80.chr6S/32822353-32822438(-)_mir-148a	450128	TCAGTGCACTACAGAACTTTGT	22
XLv80.chr6S/33501118-33501205(-)_mir-196b	832	TAGGTAGTTTTATGTTGTTGGG	22
XLv80.chr6S/5347049-5347121(-)_gga-mir-1662	225	TTGACATCATCATACTTGGGAT	22
XLv80.chr6S/63616066-63616126(+)_xla-nov-1c-3	1252	CAGGGAGGAGAAATCGAGCGCC	22
XLv80.chr6S/6516676-6516744(+)_oan-mir-26-1	236136	TTCAAGTAATCCAGGATAGGCT	22
XLv80.chr6S/78980997-78981093(-)_mir-133a-1	499	TTGGTCCCCTTCAACCAGCTGT	22
XLv80.chr6S/78981005-78981092(+)_mir-133c	10	ATTTGGTTCCATTTTACCAGC	21
XLv80.chr6S/78983395-78983479(-)_mir-1a-1	878	TGGAATGTAAAGAAGTATGTAT	22
XLv80.chr6S/88112572-88112665(+)_mir-124a-1	27027	CGTGTTCACAGCGGACCTTGAT	22
XLv80.chr6S/88112578-88112659(-)_mir-124a	3	TCAAGGTCCGCTGTGAACACGG	22
XLv80.chr7L/104773950-104774009(-)_xla-nov-29a-1	815	TATAACATGCCTTTTCTTCTCC	22
XLv80.chr7L/112997289-112997356(-)_mir-125a	382	TCCCTGAGACCCTTAACCTGTGA	23
XLv80.chr7L/113013217-113013305(-)_let-7a-2	526	TGAGGTAGTAGGTTGTATAGT	21
XLv80.chr7L/113015057-113015133(-)_mir-100	877	AACCCGTAGATCCGAACTTGTG	22
XLv80.chr7L/21658742-21658828(+)_mir-202	2841	TTCCTATGCATATACCTCTTT	21
XLv80.chr7L/26359673-26359735(-)_xla-nov-33a-1	162	TGATCGGATCTTGTACAATTTG	22
XLv80.chr7L/31729193-31729287(-)_mir-107	4204	AGCAGCATTGTACAGGGCTATC	22
XLv80.chr7L/5029148-5029207(+)_xla-nov-1d-2	463	CTCGATTTCTCCTCCCTGCCT	21
XLv80.chr7L/66567124-66567193(+)_xla-nov-4e-1	119	TCTGTTGCTCTGTAGTCGATA	21
XLv80.chr7L/68600067-68600162(+)_mir-125b-1	1420	TCCCTGAGACCCTAACTTGTGA	22
XLv80.chr7L/74812416-74812471(-)_mir-34b	11228	AGGCAGTGTAGATAGATGATTTGA	24
XLv80.chr7L/74813832-74813915(-)_mir-34b-1	20330	AGGCAGTGTAGTTAGCTGATTGT	23
XLv80.chr7L/74822321-74822405(+)_mir-34b-1	20330	AGGCAGTGTAGTTAGCTGATTGT	23
XLv80.chr7L/74822634-74822692(+)_mir-34c	7603	AGGCAGTGTAATTAGATGATTTGA	24
XLv80.chr7L/78948294-78948371(-)_mir-429	167635	TAATACTGTCTGGTAATGCCGT	22
XLv80.chr7L/78950981-78951101(-)_mir-141	372646	TAACACTGTCTGGTAACGATGTT	23
XLv80.chr7L/78951014-78951104(-)_mir-200a	372646	TAACACTGTCTGGTAACGATGTT	23
XLv80.chr7L/78952731-78952834(-)_mir-200b	323173	TAATACTGCCTGGTAATGATGAT	23
XLv80.chr7L/80927202-80927305(-)_mir-34b	12787	TGGCAGTGTCTTAGCTGGTTGT	22
XLv80.chr7L/96824680-96824738(-)_xla-nov-24a-1	296	CGATCCTTCCATAGGCTGAAGTC	23
XLv80.chr7S/16808059-16808147(+)_mir-202	2841	TTCCTATGCATATACCTCTTT	21
XLv80.chr7S/20438292-20438355(-)_xla-nov-33a-2	162	TGATCGGATCTTGTACAATTTG	22
XLv80.chr7S/24233745-24233835(+)_mir-107	4204	AGCAGCATTGTACAGGGCTATC	22
XLv80.chr7S/56367577-56367675(-)_mir-125b-1	1420	TCCCTGAGACCCTAACTTGTGA	22
XLv80.chr7S/61641654-61641716(-)_mir-34d	5918	AATCACTAACTACACAGCTAGG	22
XLv80.chr7S/61641966-61642050(-)_mir-34b-1	20330	AGGCAGTGTAGTTAGCTGATTGT	23
XLv80.chr7S/61650531-61650614(+)_mir-34b-1	20330	AGGCAGTGTAGTTAGCTGATTGT	23
XLv80.chr7S/61651275-61651334(+)_mir-34e	6928	AATCACTAACTACACAGCCAGG	22
XLv80.chr7S/64719956-64720042(-)_mir-429	167635	TAATACTGTCTGGTAATGCCGT	22
XLv80.chr7S/64723144-64723264(-)_mir-141	372646	TAACACTGTCTGGTAACGATGTT	23
XLv80.chr7S/64723178-64723267(-)_mir-200a	372646	TAACACTGTCTGGTAACGATGTT	23
XLv80.chr7S/64724896-64724993(-)_mir-200b	323173	TAATACTGCCTGGTAATGATGAT	23
XLv80.chr7S/66468425-66468525(-)_mir-34b	12787	TGGCAGTGTCTTAGCTGGTTGT	22
XLv80.chr7S/69825786-69825852(-)_xla-nov-26a-1	1607	TACTCTGTGCAGGACCGAAACG	22
XLv80.chr8L/111093076-111093173(+)_mir-9-1	1211	TCTTTGGTTATCTAGCTGTATGA	23
XLv80.chr8L/111093077-111093171(-)_mir-9-1	2	TTTCGGTTATCTAGCTTTATGA	22
XLv80.chr8L/112810469-112810526(+)_xla-nov-31a-2	6026	TGTCTCCACCTTACAGTCATGT	22
XLv80.chr8L/112811161-112811225(+)_xla-nov-23a-2	498	TTCAAGTACCATCTAACAGTCAT	23
XLv80.chr8L/118111049-118111130(-)_mir-190	2672	TGATATGTTTGATATTAGGTTG	22
XLv80.chr8L/28511473-28511536(+)_xla-nov-4f-1	96	ATCTGTTTCTCTGTAGTCATA	21
XLv80.chr8L/4138422-4138493(+)_mir-126	3110	TCGTACCGTGAGTAATAATGCG	22
XLv80.chr8L/46517066-46517141(+)_gga-mir-460b	252	TCCTCATTGTACATGCTGTGTG	22
XLv80.chr8L/48821690-48821779(-)_mir-363	132446	AATTGCACGGTATCCATCTGTA	22
XLv80.chr8L/48821813-48821900(-)_mir-92-2	842989	TATTGCACTTGTCCCGGCCTGT	22
XLv80.chr8L/48821947-48822028(-)_mir-19b	512826	TGTGCAAATCCATGCAAAACTGA	23
XLv80.chr8L/48822062-48822139(-)_mir-20b	185836	CAAAGTGCTCATAGTGCAGGTAG	23
XLv80.chr8L/48822216-48822304(-)_mir-18b	20224	TAAGGTGCATCTAGTGCAGTTAG	23
XLv80.chr8L/48822346-48822408(-)_mir-106	104067	AAAAGTGCTTATAGTGCAGGTAG	23
XLv80.chr8L/48899670-48899739(-)_mir-16c	194205	TAGCAGCACGTAAATACTGGAG	22
XLv80.chr8L/48901002-48901075(-)_mir-15c	94090	TAGCAGCACATCATGGTTTGTA	22
XLv80.chr8L/528894-528958(+)_mir-428	1847310	TAAGTGCTCTCTAGTTCGGTTGCT	24
XLv80.chr8L/529078-529140(+)_mir-428b	1237426	AAAGTGCTTCTTGTTCGGCTGA	22
XLv80.chr8L/529324-529415(+)_mir-428b	862378	AAAGTGCTTCTCGTTCGGCTGA	22
XLv80.chr8L/77458298-77458359(+)_xla-nov-70a-1	1706	ACAACTCCCGTTGTCCTGCTGT	22
XLv80.chr8L/77738990-77739077(+)_mir-203	166810	GTGAAATGTTTAGGACCACTTG	22
XLv80.chr8L/90670421-90670485(-)_xla-nov-53a-1	1241	AAGCAGTGTGCAGGGTTGTTTT	22
XLv80.chr8L/90782141-90782204(+)_xla-nov-2e-1	751	TGCTCGATTTCTCCTCCCTGGC	22
XLv80.chr8L/9166870-9166953(-)_mir-181b	14496	AACATTCATTGCTGTCGGTGGGTT	24
XLv80.chr8L/9170438-9170532(-)_mir-181a-1	25757	AACATTCAACGCTGTCGGTGAGTTT	25
XLv80.chr8S/10634936-10635014(-)_mir-203	166810	GTGAAATGTTTAGGACCACTTG	22
XLv80.chr8S/20658129-20658195(+)_xla-nov-54a-1	1263	TTTCCTAAGCAGAAGAACATCA	22
XLv80.chr8S/20930621-20930688(-)_xla-nov-4a-1	103	TAAGACCACAGAGAAAACGGGAT	23
XLv80.chr8S/26130195-26130272(+)_mir-428c	267965	TAAGTGCTTTCTAGTTTGGTTAT	23
XLv80.chr8S/26130366-26130439(+)_mir-428a	1847310	TAAGTGCTCTCTAGTTCGGTTGCT	24
XLv80.chr8S/26130792-26130883(+)_mir-428b	51416	AAAGTGCTTCTTGTTCGGCTG	21
XLv80.chr8S/29261457-29261528(+)_mir-126	3110	TCGTACCGTGAGTAATAATGCG	22
XLv80.chr8S/32527251-32527343(-)_mir-219	92245	AGAATTGTGCCTGGACATCTGT	22
XLv80.chr8S/35001679-35001774(-)_mir-455	124	TATGTGCCCTTGGACTACATCG	22
XLv80.chr8S/36774653-36774761(-)_mir-98	1649	TGAGGTAGTAAGTTGTATTGTT	22
XLv80.chr8S/36774926-36775008(-)_let-7f	26596	TGAGGTAGTAGATTGTATAGTT	22
XLv80.chr8S/39976328-39976422(+)_mir-181a-1	25757	AACATTCAACGCTGTCGGTGAGTTT	25
XLv80.chr8S/39978373-39978456(+)_mir-181b	14496	AACATTCATTGCTGTCGGTGGGTT	24
XLv80.chr8S/72795530-72795591(+)_mir-460	252	TCCTCATTGTACATGCTGTGTG	22
XLv80.chr8S/74307454-74307542(-)_mir-363	132446	AATTGCACGGTATCCATCTGTA	22
XLv80.chr8S/74307572-74307659(-)_mir-92-2	842989	TATTGCACTTGTCCCGGCCTGT	22
XLv80.chr8S/74307716-74307785(-)_mir-19b	512826	TGTGCAAATCCATGCAAAACTGA	23
XLv80.chr8S/74307822-74307899(-)_mir-20b	185836	CAAAGTGCTCATAGTGCAGGTAG	23
XLv80.chr8S/74307986-74308071(-)_mir-18b	20224	TAAGGTGCATCTAGTGCAGTTAG	23
XLv80.chr8S/74386413-74386482(-)_mir-16c	194205	TAGCAGCACGTAAATACTGGAG	22
XLv80.chr8S/74387908-74387981(-)_mir-15c	94090	TAGCAGCACATCATGGTTTGTA	22
XLv80.chr8S/90339361-90339458(+)_mir-9-1	1211	TCTTTGGTTATCTAGCTGTATGA	23
XLv80.chr8S/90339362-90339456(-)_mir-9-1	2	TTTCGGTTATCTAGCTTTATGA	22
XLv80.chr8S/90772197-90772284(+)_mir-7-3	483770	TGGAAGACTAGTGATTTTGTTGTT	24
XLv80.chr9_10L/100597096-100597155(-)_mir-338-2	3541	TCCAGCATCAGTGATTTTGTTG	22
XLv80.chr9_10L/109437419-109437497(+)_xla-nov-9a-1	1296	ATTCTGGGAATTGTAGTCCAGC	22
XLv80.chr9_10L/110461226-110461295(-)_xla-nov-9b-1	1296	ATTCTGGGAATTGTAGTCCAGC	22
XLv80.chr9_10L/112638978-112639059(-)_mir-33-2	177	TGTGATATCGGTGATGTG	18
XLv80.chr9_10L/114532985-114533043(+)_xla-nov-55a-1	866	TTATGACACGAAATGCGTTAGG	22
XLv80.chr9_10L/13961913-13962005(-)_mir-133a-1	37	TTGGTCCCCTTCAACCAGCTG	21
XLv80.chr9_10L/13961916-13962003(+)_mir-133c	10	ATTTGGTTCCATTTTACCAGC	21
XLv80.chr9_10L/13978444-13978520(-)_mir-1-2	878	TGGAATGTAAAGAAGTATGTAT	22
XLv80.chr9_10L/16701926-16702010(+)_mir-124a-1	24832	CGTGTTCACAGTGGACCTTGAT	22
XLv80.chr9_10L/16701928-16702007(-)_mir-124a	3	TCAAGGTCCACTGTGAACACGC	22
XLv80.chr9_10L/17660368-17660429(+)_mir-1388	122	ATCTCAGGTTTGTCAGCCCATG	22
XLv80.chr9_10L/21040278-21040349(+)_xla-nov-1i-1	478	GGAGGATAAATCGAGCGTCGTG	22
XLv80.chr9_10L/21380847-21380924(+)_mir-338-3	4519	AACAATATCCTGATGCTGAATGAGT	25
XLv80.chr9_10L/27890554-27890618(+)_xla-nov-10a-3	882	CAGATAACAGATAAGCTCTGTA	22
XLv80.chr9_10L/34022253-34022338(+)_mir-499	45	TTAAGACTTGCAGTGATGTTT	21
XLv80.chr9_10L/3499292-3499392(-)_mir-10a	1069	ACCCTGTAGATCCGAATTTGT	21
XLv80.chr9_10L/44560865-44560929(+)_xla-nov-1d-4	463	CTCGATTTCTCCTCCCTGCCT	21
XLv80.chr9_10L/51878962-51879047(+)_mir-128-2	12635	TCACAGTGAACCGGTCTCTTT	21
XLv80.chr9_10L/52138659-52138744(-)_mir-153-1	80	TTGCATAGTCACAAAAGTGATC	22
XLv80.chr9_10L/53094718-53094793(+)_mir-375-1	4592	TTTGTTCGTTCGGCTCGCGTTA	22
XLv80.chr9_10L/53139888-53139947(+)_mir-1788	563	ATTGTTGGATAGAGCA	16
XLv80.chr9_10L/53616638-53616717(-)_mir-26-2	236136	TTCAAGTAATCCAGGATAGGCT	22
XLv80.chr9_10L/6495779-6495838(+)_xla-nov-56a-1	642	TCTGGGCGACTTCGGAAAACC	21
XLv80.chr9_10L/68713567-68713656(-)_mir-10b	4200	TACCCTGTAGAACCGAATTTGT	22
XLv80.chr9_10L/875697-875759(+)_xla-nov-1c-1	1252	CAGGGAGGAGAAATCGAGCGCC	22
XLv80.chr9_10L/90417008-90417091(-)_mir-193b	170	AACTGGCCCGCAAAGTCCCGCT	22
XLv80.chr9_10L/92324358-92324423(+)_xla-nov-12c-1	82	GAGCCTATCGGCTATCTGCAGT	22
XLv80.chr9_10S/101833426-101833493(-)_mir-33a	4608	CAATGTGCCTGCAGTGCAACA	21
XLv80.chr9_10S/103418704-103418769(+)_xla-nov-57a-1	563	ATCTCTTTCTCTTCAGTCGCTTG	23
XLv80.chr9_10S/13074844-13074944(-)_mir-133a-1	37	TTGGTCCCCTTCAACCAGCTG	21
XLv80.chr9_10S/13074855-13074942(+)_mir-133c	10	ATTTGGTTCCATTTTACCAGC	21
XLv80.chr9_10S/13093329-13093400(-)_mir-1-1	878	TGGAATGTAAAGAAGTATGTAT	22
XLv80.chr9_10S/15852368-15852454(+)_mir-124a-1	24832	CGTGTTCACAGTGGACCTTGAT	22
XLv80.chr9_10S/15852372-15852451(-)_mir-124a	3	TCAAGGTCCACTGTGAACACGC	22
XLv80.chr9_10S/16630578-16630641(+)_mir-352	122	ATCTCAGGTTTGTCAGCCCATG	22
XLv80.chr9_10S/21975597-21975671(-)_mir-338-3	4519	AACAATATCCTGATGCTGAATGAGT	25
XLv80.chr9_10S/2814549-2814617(+)xla-nov-8a-1	554	AAACCTACTCGTTTCGTGCCTT	22
XLv80.chr9_10S/30435130-30435191(+)_xla-nov-6b-1	126	TGAATCGTCAGAGACAGGTAGA	22
XLv80.chr9_10S/3150084-3150181(-)_mir-10a	1069	ACCCTGTAGATCCGAATTTGT	21
XLv80.chr9_10S/32979774-32979860(+)_mir-499	45	TTAAGACTTGCAGTGATGTTT	21
XLv80.chr9_10S/48857048-48857133(+)_mir-128-2	12635	TCACAGTGAACCGGTCTCTTT	21
XLv80.chr9_10S/49019678-49019763(-)_mir-153-1	80	TTGCATAGTCACAAAAGTGATC	22
XLv80.chr9_10S/49934892-49934964(+)_mir-375-1	4592	TTTGTTCGTTCGGCTCGCGTTA	22
XLv80.chr9_10S/50478375-50478454(-)_mir-26-2	236136	TTCAAGTAATCCAGGATAGGCT	22
XLv80.chr9_10S/64483954-64484040(-)_mir-10b	4200	TACCCTGTAGAACCGAATTTGT	22
XLv80.chr9_10S/82414600-82414683(-)_mir-193b	170	AACTGGCCCGCAAAGTCCCGCT	22
XLv80.chr9_10S/91668158-91668217(-)_mir-338-2	3541	TCCAGCATCAGTGATTTTGTTG	22
