# Supplementary material for: microRNAs associated with early neural crest development in Xenopus laevis
Source: BMC Genomics. 2018 Jan 18;19:59. doi: 10.1186/s12864-018-4436-0 (PMC5774138; doi:10.1186/s12864-018-4436-0)
Supplement: Supplementary file 5 — Hairpin sequences of all miRNAs. (TXT 67 kb) [file 12864_2018_4436_MOESM5_ESM.txt]

>XLv80.Sc000499_chrNA/16769-16857(-)_let-7a
GTGGGCTTCAGGCTGAGGTAGTAGGTTGTATAGTTGAGGATAACACCAAAGGAGATAACTGTACAGCCTCCTATCTTTCCCTGGGGCTT
>XLv80.Sc000231_chrNA/485-581(-)_let-7a
ACTGCCCTTTGGGGTGAGGTAGTAGGTTGTTTAGTTGTGGGTTGCACCCCGACATTTGGAGAACTATACAATCTACTGTCTTTCCTGAAGTGGCTGT
>XLv80.Sc000499_chrNA/15823-15911(-)_let-7a-2
GTGGGCTCCAGGCTGAGGTAGTAGGTTGTATAGTTGAGGATAACACCAAAGGAGATAACTGTACAGCCTCCTATCTTTCCCTGGGGCTT
>XLv80.chr7L/113013217-113013305(-)_let-7a-2
GTGAGCTCCAGGCTGAGGTAGTAGGTTGTATAGTTGAGGATAACACCAAAGGAGATAACTGTACAGCCTCCTATCTTTCCCTGGGGCTT
>XLv80.Sc000231_chrNA/138-240(-)_let-7b
GCCTTGCCGGGATGAGGTAGTAGGTTGTGTGGTTTCAGGGCAGTGATTTTTGCCCCAATCAGGAGATAACTATACAACCTACTGCCTTCCCTGGTGGGCGCCA
>XLv80.chr2L/58268819-58268900(-)_let-7b
CTGACTGAGGTAGTAGTTTGTGTAGTTAGGGGGCAGTGGTGTTTGCCCATGGAGATAACTAGACAAACTACTGCCTTGCCAG
>XLv80.Sc000028_chrNA/4082373-4082475(-)_let-7b
GCCTTGCCGGGATGAGGTAGTAGGTTGTGTGGTTTCAGGGCAGAGATTTGTGCCCCAATCAGGAGATAACTATACAACCTACTGCCTTCCCTGGTGGGCGCCA
>XLv80.chr2S/9125158-9125284(-)_let-7c-1
ACACTGGAAATGTGTGCATCCAGGTTGAGGTAGTAGGTTGTATGGTTTAGAATGACACCCTGGGAGTTAACTGTACAACCTTCTAGCTTTCCTTGGAGCTCACTTGAACCATCGAAGAATCATCATC
>XLv80.Sc000025_chrNA/941450-941534(+)_let-7e-1
TGTGGGATGAGGTAGTAGGTTGTTTAGTTATTGGGCCACACCCACCACAGGGAGAGAACTAAACAACCTACTGTCTCTCCTAAAG
>XLv80.chr4S/113843235-113843321(-)_let-7e-1
CTGTGGGATGAGGTAGTAGGTTGTTTAGTTATTGGGCCTTGCCCACCACTGGGAGAGAACTACACAACCTACTGTCTCTCCTAAAGT
>XLv80.Sc000028_chrNA/4082688-4082787(-)_let-7f-1
CCGACTGCCCTTTGGGGTGAGGTAGTAGGTTGTTTAGTTGTGGGTTGCACCCCGACGTTTGGATAACTATACAATCTACTGTCTTTCCTGAAGTGGCTGT
>XLv80.chr8S/36774926-36775008(-)_let-7f
TGCCGGATGAGGTAGTAGATTGTATAGTTTTGGGGTCACACCCGATCTGGGAGATAACTATACAGTTTACTGTCTTTCCTGCG
>XLv80.chr4L/121826565-121826658(+)_let-7g
GGGCTGAGGTAGTTGTTTGTACAGTTTAAGGGTCTGTGACACCACCCTCTATTGGAGATAACTGTACAGGCCACTGCCTTGCCTAGGACAGAGC
>XLv80.chr4S/91074406-91074499(+)_let-7g
GGGCTGAGGTAGTTGTTTGTACAGTTTAAGGGTCTGTGACACCACCCTCTATTGGAGATAACTGTACAGGCCACTGCCTTGCCTAGGACAGAGC
>XLv80.chr3S/89483129-89483250(+)_let-7i
TGGTCCTGGCTGAGGTAGTAGTTTGTGCTGTTGGTCGGGTTGTGACACTGCCCGCTGTGGAGATAACTGCGCAAGCTACTGCCTTGCTAGTGCTGGGAATCTGCTGCAGATGGAGACAATGG
>XLv80.chr6S/78983395-78983479(-)_mir-1a-1
CTGCTTAAAGTACATACTTCTTTATGTACCCATATGAACATACAATGCTATGGAATGTAAAGAAGTATGTATTTTTATCAGGTAC
>XLv80.chr6L/77386269-77386356(-)_mir-1a-1
TACCTGCCTAGAGTACATACTTCTTTATGTACCCATATGAACATACAATGCTATGGAATGTAAAGAAGTATGTATTTTTATCAGGTAC
>XLv80.chr6L/77386278-77386355(+)_mir-1b
AAAAATACATACTTCTTTACATTCCATAGCATTGTATGTTCATATGGGTACATAAAGAAGTATGTACTCTAGGCAGGT
>XLv80.chr2S/52808094-52808155(-)_mir-1b
GCACATACTTCTTTATATGCCCATACTGAATGACAATGTTATGGAATGTTAAGAAGTATGTA
>XLv80.chr2L/65219815-65219876(-)_mir-1b
GCACATACTTCTTTATATGCCCATACTGAATGCCAATGCTATGGAATGTTAAGAAGTATGTA
>XLv80.chr6S/78983404-78983468(+)_mir-1b
AAAAATACATACTTCTTTACATTCCATAGCATTGTATGTTCATATGGGTACATAAAGAAGTATGT
>XLv80.chr9_10S/13093322-13093396(+)_mir-1b
CCTACCGGAGATACATACTTCTTTACATTCCATAGCACTGGCACTTTCATATGGATATATAAAGAAGTATGTCTC
>XLv80.chr9_10S/13093329-13093400(-)_mir-1-1
TTGGGAGACATACTTCTTTATATATCCATATGAAAGTGCCAGTGCTATGGAATGTAAAGAAGTATGTATCTC
>XLv80.chr9_10L/13978444-13978520(-)_mir-1-2
CCTGTTTGGGAGACATACTTCTTTATATGTCCATATGAAAGTGCCAATGCTATGGAATGTAAAGAAGTATGTATCTC
>XLv80.chr1L/124141579-124141705(-)_mir-7-2
TAGAAGAAGGCAGTGGATGTTGGTTTAGTTCTGTGTGGAAGACTAGTGATTTTGTTGTTTTTAGATAACAACATTGACAACAAATCACAGTCTGCCATATGGCACAGACCATGCCTCTACAGGACAA
>XLv80.chr1S/116025293-116025427(-)_mir-7-2
AATATAACTAGAAGAAGTCAGTGGATGTTGGTTTAGTTCTGTGTGGAAGACTAGTGATTTTGTTGTTTTTAGATAACAGCATTGACAACAAATCACAGTCTGCCATATGGCACAGACCATGCCTCTACAGGACaa
>XLv80.chr3S/40456628-40456727(+)_mir-7a-1
GAGGTACAGGCTGGCTCTTTGTGGAAGACTAGTGATTTTGTTGTTGTAAGTCTATTTGCATGACAACAAGTCACAGTCTGCCTCACAGTGCCCAGCAATA
>XLv80.chr3L/94445578-94445680(-)_mir-7a-7
GAGGTACCGGCTGGCTCTTTGTGGAAGACTAGTGATTTTGTTGTTGTAAGCCTATTTGCAAGACAACAAGTCACAGTCTGCCTCACAGTACCCAGCAATATCA
>XLv80.chr8S/90772197-90772284(+)_mir-7-3
CTGGGTCGGTTTGGAAGACTAGTGATTTTGTTGTTTTTATAAAAGTTTGTCACAAACAGCAAATCGTAGTCTCCACTCTGCCCCTGGA
>XLv80.chr8S/90772197-90772284(+)_mir-7-3
CTGGGTCGGTTTGGAAGACTAGTGATTTTGTTGTTTTTATAAAAGTTTGTCACAAACAGCAAATCGTAGTCTCCACTCTGCCCCTGGA
>XLv80.chr3S/56131866-56131965(+)_mir-9
GGCCAGGATGGGGAGTTTGTTTCTATCTTTGGTTATCTAGCTGTATGAGTGTCAATAAGCCGTCATAAAGCTAGATAACCGAAAGTAGGAATCACTTCCA
>XLv80.chr1L/173554216-173554314(+)_mir-9-1
TGTGTGGGAAGTGGTTGTTATCTTTGGTTATCTAGCTGTATGAGTTTATTGGTTTCATAAAGCTAGATAACCGAAAGTAAAAACTCCTTCCAGATCTTC
>XLv80.chr1S/157891993-157892089(+)_mir-9-1
TGTGTGGGAAGTGGTTGTTATCTTTGGTTATCTAGCTGTATGAGTATACTGGTTTCATAAAGCTAGATAACCGAAAGTAAAAACTCCTTCCAGATCG
>XLv80.chr8L/111093076-111093173(+)_mir-9-1
AGGGGTTGGTTGTTATCTTTGGTTATCTAGCTGTATGAGTGTTGTCAATCCTTCATAAAGCTAGATAACCGAAAGTAAAAATAACCCCATTACACTCC
>XLv80.chr8L/111093077-111093171(-)_mir-9-1
AGTGTAATGGGGTTATTTTTACTTTCGGTTATCTAGCTTTATGAAGGATTGACAACACTCATACAGCTAGATAACCAAAGATAACAACCAACCCC
>XLv80.chr8S/90339361-90339458(+)_mir-9-1
AGGGGTTGGTTGTTATCTTTGGTTATCTAGCTGTATGAGTGTTGTCAATCCTTCATAAAGCTAGATAACCGAAAGTAAAAATAACCCCATTACACTCC
>XLv80.chr8S/90339362-90339456(-)_mir-9-1
AGTGTAATGGGGTTATTTTTACTTTCGGTTATCTAGCTTTATGAAGGATTGACAACACTCATACAGCTAGATAACCAAAGATAACAACCAACCCC
>XLv80.chr3S/56131867-56131961(-)_mir-9-2
AGTGATTCCTACTTTCGGTTATCTAGCTTTATGACGGCTTATTGACACTCATACAGCTAGATAACCAAAGATAGAAACAAACTCCCCATCCTGGC
>XLv80.chr1L/173554216-173554311(-)_mir-9-2
GATCTGGAAGGAGTTTTTACTTTCGGTTATCTAGCTTTATGAAACCAATAAACTCATACAGCTAGATAACCAAAGATAACAACCACTTCCCACACA
>XLv80.chr1S/157891993-157892088(-)_mir-9-2
GATCTGGAAGGAGTTTTTACTTTCGGTTATCTAGCTTTATGAAACCAGTATACTCATACAGCTAGATAACCAAAGATAACAACCACTTCCCACACA
>XLv80.chr3L/93641097-93641189(-)_mir-9-2
AGTGATTCCTACTTTCGGTTATCTAGCTTTATGACGGCTTATTTACACTCATACAGCTAGATAACCAAAGATAGAAACAAACTCCCCATCCTG
>XLv80.chr3L/93641097-93641193(+)_mir-9-2
CAGGATGGGGAGTTTGTTTCTATCTTTGGTTATCTAGCTGTATGAGTGTAAATAAGCCGTCATAAAGCTAGATAACCGAAAGTAGGAATCACTTCCA
>XLv80.chr1L/102448705-102448778(+)_mir-9b
GTTTCTGTCTTTGGTTACCTAGCTGTATGAGTATATCTAATGTCATAAAGCTAGACAACCGAACGTATAAACCA
>XLv80.chr1S/96896963-96897036(+)_mir-9b
GTTTCTGTCTTTGGTTACCTAGCTGTATGAGTATATCTAATGTCATAAAGCTAGACAACCGAACGTATAAACCA
>XLv80.chr9_10L/3499292-3499392(-)_mir-10a
TTGCCTGTCCTCTGTATGTACCCTGTAGATCCGAATTTGTGTGAGCGCAATCATATCACAAATTCGTGTCTGGGGGGATATGCAGTTGACACAAACGCTAC
>XLv80.chr9_10S/3150084-3150181(-)_mir-10a
TCTGTCCTCTGTATGTACCCTGTAGATCCGAATTTGTGTAAGCACAATCATATCACAAATTCGTGTCTGGGGGGATATGCAGTCGACACAAACGCTAC
>XLv80.chr9_10L/68713567-68713656(-)_mir-10b
AACGTTGTCTATATGTACCCTGTAGAACCGAATTTGTGTGGTTTTAACATAGTCACAGATTCGATTCTAGGGGGATATATGGTCGATGCA
>XLv80.chr9_10S/64483954-64484040(-)_mir-10b
ACGTTGTCTATATGTACCCTGTAGAACCGAATTTGTGTGGTTTTAACAGTCACAGATTCGATTCTAGGGGGATATATGGTCGATGCA
>XLv80.chr2L/132501411-132501481(-)_mir-10c
TATATGCACCCTGTAGAATCGAATTTGTGTGAGTTCTGAGCCACAGATTCGTCTCTAGGGGGGTATATGGG
>XLv80.chr2S/115200233-115200303(-)_mir-10c
TATATGCACCCTGTAGAATCGAATTTGTGTGAGTTCTGAGCCACAGATTCGTCTCTAGGGGGGTATATGGG
>XLv80.chr2L/136260596-136260679(-)_mir-15a
ACCTTGAGGTAAAGTAGCAGCACATAATGGTTTGTGGGTTACACAGAGGTGCAGGCCATACTGTGCTGCCGCCAAAACACAAGG
>XLv80.chr2S/118680456-118680539(-)_mir-15a
ACCTTGAAGTAAAGTAGCAGCACATAATGGTTTGTGGGTTACACAGAGGTGCAGGCCATACTGTGCTGCCGCCAAAACACAAGG
>XLv80.chr5S/96781634-96781720(-)_mir-15b
TGTCCTAAAGAAGTGTAGCAGCACATCATGATTTGCATGCTGTATTAGATTCTAATCATTATTTGCTGCTTCATGATATTGGGGAAA
>XLv80.chr5L/113027037-113027125(-)_mir-15b
TGTCCTAAAGAAGTGTAGCAGCACATCATGATTTGCATGCTGTATCAGAGATTCTAATCATTATTTGCTGCTTCATTATATTGGGGAAA
>XLv80.chr8L/48901002-48901075(-)_mir-15c
CTTTGAGGTGATCTAGCAGCACATCATGGTTTGTAGAAACAAGGAGATACAGACCATTCTGAGCTGCCTCTTGA
>XLv80.chr8S/74387908-74387981(-)_mir-15c
CTTTGAGGTGATCTAGCAGCACATCATGGTTTGTAGAAACAAGGAGATACAGACCATTCTGAGCTGCCTCTTGA
>XLv80.chr2L/136260472-136260531(-)_mir-16
TTTAGCAGCACGTAAATGTTGGAGTTAAAATGGTCCCAATATTATCTGTGCTGCTAGAGT
>XLv80.chr2S/118680330-118680402(-)_mir-16a
GCCAGCAGTCCTTTAGCAGCACGTAAATATTGGAGTTGAAATGGTCCCAATATTAACTGTGCTGCTAGAGTAA
>XLv80.chr5L/113026879-113026958(-)_mir-16b
TTGCTCCGCATTAGCAGCACGTAAATATTGGGTGATATGATATGGAGCCCCAGTATTATTGTGCTGCTTAAGTGTGGCAA
>XLv80.chr5S/96781495-96781558(-)_mir-16b
ATTAGCAGCACGTAAATATTGGGTGGTATGATATGGAGCCCCAGTGTTATTGTGCTGCTTAAGT
>XLv80.chr8L/48899670-48899739(-)_mir-16c
TTTAGCAGCACGTAAATACTGGAGTCCATGACTATATCTGCACTCTCCAGTATTACTTTGCTGCTATATT
>XLv80.chr8S/74386413-74386482(-)_mir-16c
TTTAGCAGCACGTAAATACTGGAGTTCATCACCATATCTGCACTCTCCAGTATTACTTTGCTGCTATATT
>XLv80.chr2S/91488956-91489044(-)_mir-17
GTCAAGAGTAGTGTCAAAGTGCTTACAGTGCAGGTAGTGATTTAACAGAACCTACTGCAGTGAAGGCACTTGTAGCATTATGTTGACAG
>XLv80.chr2L/107332464-107332552(-)_mir-17
GTCAAGAGTAATGTCAAAGTGCTTACAGTGCAGGTAGTGATTTAACAGAACCTACTGCAGTGAAGGCACTTGTAGCATTATGTTGACAG
>XLv80.chr2S/91488832-91488916(-)_mir-18a
GTGCCTTTTGTCCTAAGGTGCATCTAGTGCAGATAGTGAAGTAGATTAGCATCTACTGCCCTAAGTGCTCCTTCTGGCATAAAAG
>XLv80.chr2L/107332339-107332421(-)_mir-18a
GTGCTTTTTGTCCTAAGGTGCATCTAGTGCAGATAGTGAAGTAGATTAGCATCTACTGCCCTAAGTGCTCCTTCTGGCATAAA
>XLv80.chr8L/48822216-48822304(-)_mir-18b
TCAGTAGTCTCCTTGTGTTAAGGTGCATCTAGTGCAGTTAGTGACATAGCGTAGCATCTACTGCCCTAAATGCTCCTTTTGGCACAGGG
>XLv80.chr8S/74307986-74308071(-)_mir-18b
ATGGTCTCCCTGTGTTAAGGTGCATCTAGTGCAGTTAGTGACATAGCGTAGCATCTACTGCCCTAAATGCTCCTTTTGGCACAGGG
>XLv80.chr2S/91488699-91488788(-)_mir-19a
TTTGTGCAGTCTTCTGTTAGTTTTGCATAGTTGCACTACAAGAAAAATGTAGTTGTGCAAATCTATGCAAAACTGATGGCAGCCTGTATT
>XLv80.chr2L/107332198-107332287(-)_mir-19a
TTTGTGCAGTCTTCTGTCAGTTTTGCATAGTTGCACTACAAGAAAAATGTAGTTGTGCAAATCTATGCAAAACTGATGGCAGCCTGTATT
>XLv80.chr2L/107331908-107331986(-)_mir-19b
TTCATGGTTAGTTTTGCAGGTTTGCATCCAGCTGTTCTCGTGGCTTGCTGTGCAAATCCATGCAAAACTGATTATGGCA
>XLv80.chr2S/91488408-91488483(-)_mir-19b
TATGGTTAGTTTTGCAGGTTTGCATCCAGCTTTTCTCTGGCTTGCTGTGCAAATCCATGCAAAACTGATTATGGCA
>XLv80.chr8S/74307716-74307785(-)_mir-19b
GCTCCGGTCAGTTTAGCTGGTTTGCATCAGCTGGCTACTGTGCTGTGCAAATCCATGCAAAACTGACTGT
>XLv80.chr8L/48821947-48822028(-)_mir-19b
GCTCCTGTCAGTTTAGCTGGTTTGCATCAGCTGGCTACTGTGCTGTGCAAATCCATGCAAAACTGACTGTGGCTGGGAAAGT
>XLv80.chr2L/107332033-107332117(-)_mir-20a
GCTAAAGTTGTGCTAAAGTGCTTATAGTGCAGGTAGTTTTTTGTGTATTCTACTGCATTAAGAGCACTTAAAGTACTTCTAGCTG
>XLv80.chr2S/91488532-91488616(-)_mir-20
GCTAATGTGGTGCTAAAGTGCTTATAGTGCAGGTAGTTGTTTGTGTATTCTACTGCATTATGAGCACTTAAAGTACTTCTAGCTG
>XLv80.chr8L/48822062-48822139(-)_mir-20b
GCAGTTCCAAAGTGCTCATAGTGCAGGTAGTTGTATTCATGTTCTACTGTAATATGGGCACTTACAGTACTGCTGGAT
>XLv80.chr8S/74307822-74307899(-)_mir-20b
GCAGTTCCAAAGTGCTCATAGTGCAGGTAGTTGTATTCGTATTCTACTGTAATATGGGCACTTACAGTACTGCTGGAT
>XLv80.chr2L/74459202-74459326(+)_mir-21
CGTCGTGACATCTCCATGGCTGTACCATCCTGTCGGATAGCTTATCAGACTGATGTTGACTGTTGGATGTCATGGCAACAACAGTCGGTAGGCTGTCTGACATTTTGGTGTCTTTCACGTGACCA
>XLv80.chr2S/61966405-61966530(+)_mir-21
TCGTCGTGACATCTTCATGGCTGTACCATCCTGTCGGATAGCTTATCAGACTGATGTTGACTGTTGGATGTCATGGCAACAACAGTCGGTAGGCTGTCTGACATTTTGGTGTCTTTCACGTGACCA
>XLv80.chr2L/40100744-40100839(+)_mir-22
CTGGCCCACTAGGAGCAGTTCTTCAGTGGCAAGCTTTATGTTGTTCCTCTGTGCTAAAGCTGCCAGTTGAAGAACTGTTGAAAGTGGCTACTGTTC
>XLv80.chr2S/33069155-33069246(-)_mir-22
CTGGCCCACTAGAAGCAGTTCTTCAGTGGCAAGCTTTATGTTGTTCTTCTGTGCTAAAGCTGCCAGTTGAAGAACTGTTGAAAGCGGCTACT
>XLv80.chr2L/40100760-40100823(-)_mir-22
CAACAGTTCTTCAACTGGCAGCTTTAGCACAGAGGAACAACATAAAGCTTGCCACTGAAGAACT
>XLv80.chr2S/33069167-33069230(+)_mir-22
CAACAGTTCTTCAACTGGCAGCTTTAGCACAGAAGAACAACATAAAGCTTGCCACTGAAGAACT
>XLv80.chr3L/127493442-127493527(+)_mir-23a
TGCTGCCGACAGCGGGGGATTCCTGGAGATGGGATTTTATTTTTGCAGCCAATAAATCACATTGCCAGGGATTTCCAACTGTCGGC
>XLv80.chr3S/119619445-119619531(+)_mir-23a
TGCCGCTGACAGCGGGGGATTCCTGGAGATGGGATTTTATTTTTTGCAGCCAATAAATCACATTGCCAGGGATTTCCAACTGTCGGC
>XLv80.chr4S/54382907-54382981(-)_mir-23a-2
GCTGGTAGGATTCCTGGCAGAGTGATTTGGATATGTATGGTACAAAATCACATTGCCAGGGATTTCCAATCAGTC
>XLv80.chr4L/79421496-79421570(-)_mir-23a-2
GCTGGTAGGATTCCTGGCAGAGTGATTTGGCAATGTATGGTACAAAATCACATTGCCAGGGATTTCCAATCAGTC
>XLv80.chr1L/125598357-125598448(+)_mir-23b
CCGGTGTGGCTGTTTGGGTTCCTGGCATGCTGATTTGTGAGTTAAGATTAAAATCACATTGCCAGGGATTACCACACAACCATGTCCTTGGC
>XLv80.chr1S/117534183-117534273(+)_mir-23b
CGGTGTGGCTGTTTGGGTTCCTGGCATGCTGATTTGTGAGTTAAGATTAAAATCACATTGCCAGGGATTACCACACAACCATGTCCTTGGC
>XLv80.chr1L/125599039-125599135(+)_mir-24-1
TGATGGACCTGTCCTCTTGTGCCTACTGAACTGATATCAGTTCTATTTCATACACTGGCTCAGTTCAGCAGGAACAGGAGTTGGGCCCTTGAGCAAA
>XLv80.chr1S/117534851-117534944(+)_mir-24-1
TGGACCTGTCCTCTTGTGCCTACTGAACTGATATCAGTTCTATCTTACACACTGGCTCAGTTCAGCAGGAACAGGAGTCTGGCCCTTGAGCAAA
>XLv80.chr3L/127494340-127494407(+)_mir-24b
CTCCCGTATCTACTGGGCTGATAATCAGTGGTTATAACTTCCCCTGGCTCAGTTCAGCAGGACAGGAG
>XLv80.chr3S/119620221-119620288(+)_mir-24b
CTCCTGTACCTACTGGGCTGATAATCAGTTGTTATGTCTTCCCCTGGCTCAGTTCAGCAGGACAGGAG
>XLv80.chr3S/121108985-121109071(+)_mir-25
AGCTGCTGTTGACAGGCAGAGACAGGAGCAATTGCTGGTGTACCTTGGGAGCATTGCACTTGTCTCGGTCTGACAGTGTCTGCAAAC
>XLv80.chr3L/129602025-129602104(+)_mir-25
AGCTGGTGTTGACAGGCAGAGACAGGAGCAACTGCTGGTGTGCCTTGGGAGCATTGCACTTGTCTCGGTCTGACAGTGTC
>XLv80.chr6L/6197901-6197969(+)_mir-26
GCCCGATTCAAGTAATCCAGGATAGGCTGTTCACATTCTGCGTGGCCTATTCTTGATTACTTGCATTGG
>XLv80.chr2L/127916775-127916859(-)_mir-26a-2
GGCTGAGGCCTGGTTCAAGTAATCCAGGATAGGCTGTTTCCCCAAAGTACGGCCTACTCTTGATTACTTGTTTCAGGAGGCAGCT
>XLv80.chr6S/6516676-6516744(+)_oan-mir-26-1
GCCCGGTTCAAGTAATCCAGGATAGGCTGTTCACAATCTGCGTGGCCTATTCTTGTTTACTTGCATTGG
>XLv80.chr2S/111203879-111203971(-)_mir-26a-2
GGCTGAGGCCTGGTTCAAGTAATCCAGGATAGGCTGTTTCCTCAAAGCACGGCCTACTCTTGATTACTTGTTTCAGGAAGCAGCTCATATAGC
>XLv80.chr9_10L/53616638-53616717(-)_mir-26-2
TGGGCGCTAGCTTCAAGTAATCCAGGATAGGCTGTAATGCCTCCTTTCAGCCTATTCTCGATTACTTGGGACCAGAGCCA
>XLv80.chr9_10S/50478375-50478454(-)_mir-26-2
TGGGCACTAGATTCAAGTAATCCAGGATAGGCTGTAATGTCTCCTGTCAGCCTATTCTCGATTACTTGGGTCCAGAGCCA
>XLv80.chr3S/119620088-119620161(+)_mir-27a
GCGGCCCAGGGCTTAGCTGTATTGTGAGCACTGTCACTCTCGCACCTGTTCACAGTGGCTAAGTTCCGCCCCTC
>XLv80.chr3L/127494207-127494278(+)_oan-mir-27a
GGCTCAGGGCTTAGCTGTATTGTGAGCACTGTTACTCTCGCACCTGTTCACAGTGGCTAAGTTCCGCCCCTC
>XLv80.chr1L/125598553-125598680(+)_mir-27b
TCCAGCACTTAAACAAGGCTCAGACGTTGACCTTTCTACCAAGGTGCAGAGCTTAGCTGATTGGTGAACAGTGATTGATCTCCTCTTTGTTCACAGTGGCTAAGTTCTGCACCTGAAGAGAGGGCGAG
>XLv80.chr1S/117534404-117534504(+)_mir-27b
TGACCTTTCTACCAAGGTGCAGAGCTTAGCTGATTGGTGAACAGTGATTGATTTCCTCTTTGTTCACAGTGGCTAAGTTCTGCACCTGAAGAGAGGGCGAG
>XLv80.chr4L/79421204-79421286(-)_mir-27c-1
CTCCAGAGGGGAAGGACTTAGCTGGCTCTGTGAACAGGTCTTTTGTGTTCAATGTTCACAGTGGCTAAGTTCCACCCCACTGG
>XLv80.chr4S/54382610-54382692(-)_mir-27c-1
CTCTAGAGGGGCAGGACTTAGCTGGCTCTGTGAACAGGTCTTTTGTGTTCAATGTTCACAGTGGCTAAGTTCCAACCCACTGG
>XLv80.chr2L/47232941-47233030(+)_mir-29a
TCCCTTAAACAGGATGACCGATCTCTCTTGGTGTTTAGAGGCTTGGGTCTTCATCTAGCACCATTTGAAATCGGTTATTATGTAAGGTGA
>XLv80.chr2S/40460698-40460787(+)_mir-29a
TCCCTTACACAGGATGACCGATCTCTCTTGGTGTTCAGAGGCTCAGGTCTTCATCTAGCACCATTTGAAATCGGTTATAATGTAAGGTGA
>XLv80.chr3S/61653190-61653275(+)_mir-29a-1
CCCTTTTAAAGGATGACTGATTTCTTCTGGTGTTCAGAGTCTTTTGTTTTCTAGCACCATTTGAAATCGGTTATAATGATGGGGTA
>XLv80.chr3L/69255325-69255408(-)_mir-29a-1
CCCTTTTAAAGGATGACCGATTTCTTCTGGTGTTCAGAGTCTTTTGTTTTCTAGCACCATTTGAAATCGGTTATAATGATGGGG
>XLv80.chr3L/69256490-69256564(-)_mir-29d
TCAGGAGGCTGGTTTCATGTGGTGGTTTAGATTTAACTGCACAATGTCTAGCACCATATGAAATCAGTGTCCTTA
>XLv80.chr3S/61651565-61651638(+)_mir-29d
TCAGGAGGCTGGTTTCATGTGGTGGTTTAGATTTAGCTGACAATGTCTAGCACCATATGAAATCAGTGTCCTTA
>XLv80.chr2S/40457302-40457388(+)_mir-29b-1
TCCCGGAAGCTGGTTTCATGTGGTGACTTAGATTTATTCATCTCTGTTTCTAGCACCATTTGAAATCAGTGTTCTAGGAGGAAGAAT
>XLv80.chr2L/47230330-47230416(+)_mir-29b-1
TCCCGGAAGCTGGTTTCATATGGTGACTTAGATTTATCCATCTCTGTTTCTAGCACCATTTGAAATCAGTGTTCTAGGAGTAAGAAT
>XLv80.chr5L/89177726-89177830(-)_mir-30a
GTGACAGTATGCGACTGTAAACATCCTCGACTGGAAGCTGTGAAGCAGTTGAAGGGCTTTCAGTCAGATGTTTACTGCTGCCAACTGTCTTAGTCTTCAAGAGCT
>XLv80.chr5S/75827290-75827394(+)_mir-30a
CTGCTGACAGTGTGCGACTGTAAACATCCTCGACTGGAAGCTGTGAACAGTTGAAGGGCTTTCAGTCAGATGTTTGCAGCTGCCAACTGCCTTCATCTTCAAGAA
>XLv80.chr6S/114135213-114135289(-)_mir-30b
TTAGTTTATGTAAACATCCTACACTCAGCTCGAATGTATAACCTGACTGGGTGGGGGGTGTTTGCCTCGACTGATCT
>XLv80.chr6L/116312829-116312891(-)_mir-30b
TATGTAAACATCCTACACTCAGCTCCAATGTACGCTCTGACTGGGTGGGGGGTGTTTGCTTCG
>XLv80.chr2S/58346608-58346697(+)_mir-30c
AACCATGCTGCAGTGATTGTAAACATCCTACACTCTCAGCTGTGAACATAAGGTGGCTGGGAGAAGGGTGTTTACCCCCCCTGCCATGGA
>XLv80.chr2L/70620814-70620902(+)_mir-30c-1
ACCATGCTGCAGTGATTGTAAACATCCTACACTCTCAGCTTTGAACATAAGGTGGCTGGGAGAAGGGTGTTTACACCCCCTGCCATGGA
>XLv80.chr5L/89168145-89168247(-)_cfa-mir-30c-2
CTGAGAGACAGATACTGTAAACATCCTACACTCTCAGCTGTGGAAATACAAAGCTGGGGGAAGGCTGTTTACTCTCTCTGCCTCTGAAAGCAGCTGAAAGGAA
>XLv80.chr5S/75838869-75838951(+)_cfa-mir-30c-2
CTGAGAGACAGATACTGTAAACATCCTACACTCTCAGCTGTGGAAATACAAAGCTGGGGGAAGGCTGTTTACTCTCTCTGCCT
>XLv80.chr6L/116315776-116315857(-)_eca-mir-30d
AGTTTGTTGCTGTAAACATCCCCGACTGGAAGCTGTGAGGCTGCACCTTAGCTTTCAGTCTGGTGTTTGCTGCTACCGGCTA
>XLv80.chr6S/114139533-114139613(-)_eca-mir-30d
AGTTTGTTGCTGTAAACATCCCCGACTGGAAGCTGTGAGGCTGCATTTTAGCTTTCAGTCTGATGTTTGCTGCTTCCGGCT
>XLv80.chr2S/58345032-58345122(+)_mir-30e
GGGCAGTTACAGCCTCTGTAAACATCCTTGACTGGAAGCTGTGTAATAATGTAAGTAGCTTTCAGTCGGATATTTACAGCTGCTGGCTGCT
>XLv80.chr2L/70619175-70619265(+)_mir-30e
GGGCAGTTACAGCCTCTGTAAACATCCTTGACTGGAAGCTGTGAAATAATGTAAGTAGCTTTCAGTCGGATTTTTACAGCTGCTGGCTGCT
>XLv80.Sc000020_chr6L/10669401-10669499(-)_mir-32
CCATTCTTATTGCTTGGGTGGAGATATTGCACATTACTAAGTTGCAGGTTGCCTCATTGCAATTTAGAATGTGTGATATTTTCACATGAGTGCATGCAC
>XLv80.chr9_10L/112638978-112639059(-)_mir-33-2
AACTGTGGCTGTGGTGCATTGTAGTTGCATTGCATGTGATATCGGTGATGTGCAATGTGCCCTCAGTGCAGCACAGAGGCAG
>XLv80.chr9_10S/101833426-101833493(-)_mir-33a
CTGCGGTGCATTGTAGTTGCATTGCATGTGATATCGGTGATGTGCAATGTGCCTGCAGTGCAACACAG
>XLv80.chr4S/84778325-84778390(-)_mir-33b
CCCTTGTGCATTGTTGTTGCATTGCATGTCACCTTGAATTTTGTGCAATGTTTCTTCAGTGCAGTA
>XLv80.chr4L/112398298-112398366(+)_mir-33b
CCCTGGTGCATTGTTGTTGCATTGCATGTCACCTTGAACTTTGTGCAATGTTTCTTCAGTGCAGTATGG
>XLv80.chr7S/66468425-66468525(-)_mir-34b
CTGTGAGTGTTTCTTTGGCAGTGTCTTAGCTGGTTGTTGTGGAACATTAGAAGTAGCAATCAGCAAATATACTGCCCTAGAAGTTCTGCACATTTGTAGCC
>XLv80.chr7L/80927202-80927305(-)_mir-34b
CTGTGAGTGTTTCTTTGGCAGTGTCTTAGCTGGTTGTTGTGAGACGTTATAGAATAGCAATCAGCAAATATACTGCCCTAGAAGTTCTACACATTGTGTGGCCC
>XLv80.chr7L/74812416-74812471(-)_mir-34b
AGGCAGTGTAGATAGATGATTTGAAATTATATCAATCACTAACTACACAGCCAGGT
>XLv80.chr7L/74813832-74813915(-)_mir-34b-1
TGTTAGGTTTTCAGGCAGTGTAGTTAGCTGATTGTGTTAAATCAAATGTGCAATCACTAGCTAAACTGCCATCAAAACTCAACA
>XLv80.chr7L/74822321-74822405(+)_mir-34b-1
TGTTGGGTTTTCAGGCAGTGTAGTTAGCTGATTGTGTTAACATAAAACTTGCAATCACTAGCTAAACTACCAGTAAAACTAAACA
>XLv80.chr7S/61641966-61642050(-)_mir-34b-1
TGTTGGGTTTTCAGGCAGTGTAGTTAGCTGATTGTGTTAACATAAAACTTGCAATCACTAGCTAAACTACCAGTAAAACTAAACA
>XLv80.chr7S/61650531-61650614(+)_mir-34b-1
TGTTAGGTTTTCAGGCAGTGTAGTTAGCTGATTGTGTTATATCAAATGTGCAATCACTAACTAAACTGCCATCAAAACTTAACA
>XLv80.chr7L/74822634-74822692(+)_mir-34c
TACCAGGCAGTGTAATTAGATGATTTGATTTAATATCAATCACTAACTACACAGCTAGG
>XLv80.chr7S/61641654-61641716(-)_mir-34d
AACCAGGCAGTGTAGTTAGATGATTTGATTTAATATCAATCACTAACTACACAGCTAGGTTAA
>XLv80.chr7S/61651275-61651334(+)_mir-34e
CCAGGCAGTGTAGATAGATGGTTTGATATGATATCAATCACTAACTACACAGCCAGGTGA
>XLv80.chr2L/107331786-107331863(-)_mir-92a-1
CTTTCTGTATAGGTTGGGATTGGTTGCAATGCTGTACTATTTATGTAGTATTGCACTTGTCCCGGCCTGTTTAGGATG
>XLv80.chr2S/91488286-91488363(-)_mir-92a-1
CTTTCTGTATAGGTTGGGATTGGTTGCAATGCTGTCCTATTTATGTAGTATTGCACTTGTCCCGGCCTGTTTAGGATG
>XLv80.chr8L/48821813-48821900(-)_mir-92-2
TCCTCTGTGGGTGGGGATTTGTTGCACTACTTGTGTTTTTATTAAAAGTATTGCACTTGTCCCGGCCTGTGGATGAAAGATGGACTTT
>XLv80.Sc000103_chrNA/303229-303301(+)_mir-92b
TACAGAAGGATCGGGATGCTGTGCACTGTTGTCCTTTCACCTGCCAATATTGCACTCGTCCCGGCCTCCTGCG
>XLv80.Sc012047_chrNA/1294-1366(+)_mir-92b
TACAGAAGGATCGGGATGCTGTGCACTGTTGTCCTTTCACCTGCCAATATTGCACTCGTCCCGGCCTCCTGCG
>XLv80.chr8S/74307572-74307659(-)_mir-92-2
TCCTCTATGGGTGGGGATTTGTTGCACGACTTGTGTTTTTATTAAAAGTATTGCACTTGTCCCGGCCTGTGGATGAAAGATGGACTTT
>XLv80.chr3L/129601883-129601958(+)_mir-93
GTCCTATGGGCTCCAAAGTGCTGTTCGTGCAGGTAGCTTTATAACAGACCTACTGCATGAGCAGCACTTCCTGAGC
>XLv80.chr3S/121108841-121108916(+)_mir-93
GTCCTATGGGCTCCAAAGTGCTGTTCGTGCAGGTAGATTTATAACATTCCTACTGCATGGGCAGCACTTCCTGAGC
>XLv80.chr3L/71339990-71340074(+)_mir-96
TGGCCTGCTTTGGCACTAGCACATTTTTGCTTTTGTACATATACTTTGAGCAATTATGTGTAGTGCCAATATAGGACAACACAGA
>XLv80.chr3S/59901135-59901219(-)_mir-96
TGGCCTGCTTTGGCACTAGCACATTTTTGCTTTTGTATATATACTTTGAGCAATTATGTGTAGTGCCAATATAGGACAATACAGA
>XLv80.chr8S/36774653-36774761(-)_mir-98
TCTGCCTTCTTCAGGATGAGGTAGTAAGTTGTATTGTTGTGGGGGTGTTTCATTTCCCCAAATTAGGAGATAACTATACAGTTTACTGCCTTCCCTGTGGCATGGTAAT
>XLv80.chr2L/25884381-25884451(+)_mir-99a
TAACATAAACCCGTAGATCCGATCTTGTGGTGAATTCCTTTGCTCAAGCTCGTTTCTATGGGTCTGTGTCA
>XLv80.chr2S/9125852-9125922(-)_mir-99a
TAACATAAACCCGTAGATCCGATCTTGTGGTGAATTCCTTTGCTCAAGCTCGTTTCTATGGGTCTGTGTCA
>XLv80.Sc021711_chrNA/944-1020(+)_mir-100
GGTTGCCATAAACCCGTAGATCCGAACTTGTGCTGTGCCCCTCTCACAAGCTCGAGTGTGCGGGTCTGTGTCGGCTT
>XLv80.chr7L/113015057-113015133(-)_mir-100
GGTTGCCATAAACCCGTAGATCCGAACTTGTGCTGTGCCCCTCTCACAAGCTCGAGTGTGCGGGTCTGTGTCGGCTT
>XLv80.chr4L/73602566-73602659(+)_mir-101-1
GACTGACAGGCTGCCCTGGCTCAGTTATCACAGTGCTGATGCTGTCTACTCTAAAGGTACAGTACTGTGATAACTGAAGGATGGCAGCCATCTT
>XLv80.chr4S/49169509-49169609(+)_mir-101-1
GCACTGTGACTGACAGGCTGCCCTGGCTCAGTTATCACAGTGCTGATGCTGTCTACTCTAAAGGTACAGTACTGTGATAACTGAAGGATGGCAGCCATCTT
>XLv80.Sc000109_chrNA/27148-27238(+)_mir-101-2
TGTGAACTGTCCTTTTTCGGTTATCATGGTACCGTTGCTGTGTATATGAAAGGTACAGTACTGTGATAACTGAAGAATGGTGGTGCCATCA
>XLv80.chr1L/116847284-116847374(-)_mir-101-2
TGTGAACTGTCCTTTTTCGGTTATCATGGTACCGCTGCTGTATATATGAAAGGTACAGTACTGTGATAACTGAAGAATGGTGGTGCCATCA
>XLv80.chr1L/5131136-5131222(+)_mir-103
TGTGCTCTGTGCTTTCAGCTTCTTTACGGTGCTGCCTTGTATCATGTATGTCAAGCAGCATTGTACAGGGCTATGAAGGAGCAGAGA
>XLv80.chr3S/108056876-108056959(-)_mir-103
TTCTCATTTCGTTCGGCTTCTTTACAGTGCTGCCTTGTTGCATATGGATCAAGCAGCATTGTACAGGGCTATGAAGGATCTGAG
>XLv80.chr1S/6411088-6411174(+)_mir-103-2
TGTGCTCTGTGCTTTCAGCTTCTTTACAGTGCTGCCTTGTATCATCTATGTCAAGCAGCATTGTACAGGGCTATGATGGAACAGAGA
>XLv80.chr3S/108056886-108056947(+)_mir-103b-1
TCATAGCCCTGTACAATGCTGCTTGATCCATATGCAACAAGGCAGCACTGTAAAGAAGCCGA
>XLv80.chr8L/48822346-48822408(-)_mir-106
TGCAAAAGTGCTTATAGTGCAGGTAGAACTTAGACCTACTGCACAGTAAGCACTTCCTGCATC
>XLv80.chr7L/31729193-31729287(-)_mir-107
TTCGTTTTGCTTTCAGCTTCTTTACAGTGTTGCCTTGTGGCATGGAGTTCAAGCAGCATTGTACAGGGCTATCAAAGCATTAAGAACTGCTACAG
>XLv80.chr7S/24233745-24233835(+)_mir-107
ATCTTTTTGCTTTCAGCTTCTTTACAGTGTTGCCTTGTGGCATGGAGTTCAAGCAGCATTGTACAGGGCTATCAAAGCATTAAGAACTGCA
>XLv80.chr9_10S/15852372-15852451(-)_mir-124a
GCCCCTCTCTTGGCATTCACCGCGTGCCTTAATTGTATGGACATTAAATCAAGGTCCACTGTGAACACGCAGAGGGGGGC
>XLv80.chr9_10L/16701928-16702007(-)_mir-124a
GCCCCTCTCTTGGCATTCACCGCGTGCCTTAATTGTATGGACATTAAATCAAGGTCCACTGTGAACACGCAGAGGGGGGC
>XLv80.chr6L/88014938-88015017(-)_mir-124a
GCCTCCACTCTTGGCATTCACCGCGTGCCTTAATTGTATGACATTAAATCAAGGTCCGCTGTGAACACGGAGAGTCAGAG
>XLv80.chr6S/88112578-88112659(-)_mir-124a
GAGGCTCCACTCTTGGCATTCACCGCGTGCCTTAATTGTATGACATTAAATCAAGGTCCGCTGTGAACACGGAGAGTCAGAG
>XLv80.chr5S/132473092-132473166(-)_mir-124a
GCCCCTCTCTTGGCATTCACCGCGTGCCTTAATTGTATGGACATTTAAATCAAGGTCCGCTGTGAACACGGAGAG
>XLv80.chr5L/153450349-153450423(-)_mir-124a
GCCCCTCTCTTGGCATTCACCGCGTGCCTTAATTGTATGGACATTTAAATCAAGGTCCGCTGTGAACACGGAGAG
>XLv80.chr9_10S/15852368-15852454(+)_mir-124a-1
CTGAGCCCCCCTCTGCGTGTTCACAGTGGACCTTGATTTAATGTCCATACAATTAAGGCACGCGGTGAATGCCAAGAGAGGGGCTTT
>XLv80.chr9_10L/16701926-16702010(+)_mir-124a-1
GAGCCCCCCTCTGCGTGTTCACAGTGGACCTTGATTTAATGTCCATACAATTAAGGCACGCGGTGAATGCCAAGAGAGGGGCTTT
>XLv80.chr6L/88014932-88015035(+)_mir-124a-1
CTAAGTCTCTGACTCTCCGTGTTCACAGCGGACCTTGATTTAATGTCATACAATTAAGGCACGCGGTGAATGCCAAGAGTGGAGGCTCAATGCAGCCCCTGAAG
>XLv80.chr6S/88112572-88112665(+)_mir-124a-1
CTAAGTCTCTGACTCTCCGTGTTCACAGCGGACCTTGATTTAATGTCATACAATTAAGGCACGCGGTGAATGCCAAGAGTGGAGCCTCAATACA
>XLv80.chr5S/132473078-132473177(+)_mir-124a-1
ATTAGAGGCCCCTTCTCTCCGTGTTCACAGCGGACCTTGATTTAAATGTCCATACAATTAAGGCACGCGGTGAATGCCAAGAGAGGGGCTGAGAAGCAGC
>XLv80.chr5L/153450335-153450430(+)_mir-124a-1
ATTAGAGGCCCCTTCTCTCCGTGTTCACAGCGGACCTTGATTTAAATGTCCATACAATTAAGGCACGCGGTGAATGCCAAGAGAGGGGCTGAGAAG
>XLv80.chr7L/112997289-112997356(-)_mir-125a
TCTGTCCCTGAGACCCTTAACCTGTGAGGAAGACATATGTCACAGGTGAGGTTCTGAGGAGCTGGGCG
>XLv80.chr7L/68600067-68600162(+)_mir-125b-1
TTGCACCCCTCTCAATCCCTGAGACCCTAACTTGTGATGTTTAGCTTTAAAAATCCACGGGTTAGGCTCTTGGGAGCTGTGAGTTGTGCCCTTGCA
>XLv80.chr7S/56367577-56367675(-)_mir-125b-1
TTGCACCCCTCTCAATCCCTGAGACCCTAACTTGTGATGTTTAGCTTTAAAAATCCACGGGTTAGGCTCTTGGGAGCTGTGAGTTGTGCCCTTGCATCT
>XLv80.chr2L/25974161-25974263(+)_mir-125b-2
GACTTTTCCTAGTCCCTGAGACCCTAACTTGTGAGGATTTTTGAGAAACAATCACAAGTTAGGCTCTTGGGACCTAGGCGGAGGGGAAACAGCAGCTTTGGAC
>XLv80.chr2S/9051540-9051649(-)_mir-125b-2
GACTTTTCCTAGTCCCTGAGACCCTAACTTGTGAGGATTTTTTAGCAACAATCACAAGTTAGGCTCTTGGGACCTAGGCGGAGGGGAAACAGCAGCTTTGGACTGTATTG
>XLv80.chr8L/4138422-4138493(+)_mir-126
GGCTGTGCATTATTACTTTTGGTACGCGCTGTGTCACATCAAACTCGTACCGTGAGTAATAATGCGCGGCTG
>XLv80.chr8S/29261457-29261528(+)_mir-126
GGCTGTGCATTATTACTTTTGGTACGCGCTGTGTCACATCAAACTCGTACCGTGAGTAATAATGCGCGGCTG
>XLv80.chr8L/4138429-4138487(-)_mir-126
CGCATTATTACTCACGGTACGAGTTTGATGTGACACAGCGCGTACCAAAAGTAATAATG
>XLv80.chr8S/29261464-29261522(-)_mir-126
CGCATTATTACTCACGGTACGAGTTTGATGTGACACAGCGCGTACCAAAAGTAATAATG
>XLv80.Sc000037_chr6S/3012595-3012675(-)_mir-128-1
TGTGCAGCTGGAATGGGGGCTGTTTCACTGTAAGAGAGTGAGTAGTAGGTCTCACAGTGAACCGGTCTCTTTTCTTACTGT
>XLv80.Sc000020_chr6L/4159598-4159682(+)_mir-128-1
CGATTGTGCAGCAGGAACGGGGGCCGTTACACTGTAAGAGAGTGAGTAGTAGGTCTCACAGTGAACCGGTCTCTTTTCTTACTGT
>XLv80.chr9_10L/51878962-51879047(+)_mir-128-2
TGAGTGGCTGGATTCGGGCCCGGAGCGCTGTCTGAGAGGGTTTAAGTTTCTCACAGTGAACCGGTCTCTTTTTCAGTCTCTTTCTA
>XLv80.chr9_10S/48857048-48857133(+)_mir-128-2
TGAGAGGCTGGATTCGGGCCCGGAGCGCTGTCTGAGAGGGTTTACGTTTCTCACAGTGAACCGGTCTCTTTTTCAGTCTCTTTCTA
>XLv80.chr3L/72185986-72186068(-)_mir-129
TCTCAAAGCTTTTTGCGGTCTGGGCTTGCTGTTCTCAATCAAAGTATCCAGGAAGCCCTTATCCCAAAAAGAATTTGCGAGGG
>XLv80.chr3S/59305475-59305556(+)_mir-129
TCTCAAAGCTTTTTGCGGTCTGGGCTTGCTGTTCTCAGTCAAAGTAACCAGGAAGCCCTTATCCCAAAAAGAATTTGCGAGG
>XLv80.chr4L/6921679-6921744(-)_mir-129b
GCTTTTTGGGGTAAGGGCTTCCCGGCTAGGTATTTACATACAGCAAGCCCAGACCGCAAAAAGATT
>XLv80.Sc000216_chrNA/80422-80489(-)_mir-129b
TCTTTTTGTTGTCTGGGCTTTCTGGGTCTATCACCCCCATATCAGAAAGCCCTTACCCCAAAAAGCAT
>XLv80.chr4L/6921664-6921764(+)_mir-129-2
CTTTAGTCCTTCTCAAATCTTTTTGCGGTCTGGGCTTGCTGTATGTAAATACCTAGCCGGGAAGCCCTTACCCCAAAAAGCATTTGCGGAGGGCGCAGTCG
>XLv80.chr2L/78128928-78129010(+)_mir-130a-2
CTGTCCAGTGCCCTTTTTATGTTGTACTACTAGTGGTCACACACAAAAAAAGCAGTGCAATGTTAAAAGGGCATTGGCCAGGG
>XLv80.chr1L/145465216-145465287(-)_mir-130b
CTGACACTCTTTCCCTGTTGCACTACTGTGCCAGTGAATAAAGCAGTGCAATGATGAAAGGGCATCAGTCTG
>XLv80.chr1S/133539754-133539831(-)_mir-130b
GGCCGCCTGACACTCTTTCCCTGTTGCACTACTGTGCCAGTGAATAAAGCAGTGCAATGATGAAAGGGCATCAGTCTG
>XLv80.chr1S/133547809-133547891(-)_mir-130c
TGTTATCCGTGGCCCTTTTTCTGTTGTACTACTGGAATTTGTAATTAGCAGTGCAATATTAAAAGGGCATTGGCTGGCAGAAC
>XLv80.chr1L/145474474-145474556(-)_mir-130c
TGTTATCCGTGGCCCTTTTTCTGTTGTACTACTGGAATTTGTAATTAGCAGTGCAATATTAAAAGGGCATTGGCTGACAGAAC
>XLv80.chr2L/33475259-33475348(+)_mir-132
CAACTGTCTCCAGGGCAACCGTGGCTTTAGATTGTTACTGTAGATCTACATTGGTAACAGTCTACAGCCATGGTCGCTCGGGCAAGATGC
>XLv80.chr2S/3678453-3678542(-)_mir-132
CAACTGTCTCCAGGGCAACCGTGGCTTTAGATTGTTACTGTAGATCTGCATTGGTAACAGTCTACAGCCATGGTCGCTCGGGCAAGATGC
>XLv80.chr6L/77383854-77383950(-)_mir-133a-1
TGCAATGCTTTGCTAAAGCTGGTAAAATGGAACCAAATCACCTCTTCAATGGATTTGGTCCCCTTCAACCAGCTGTAGGATTGCATTGAGGACTACA
>XLv80.chr9_10L/13961913-13962005(-)_mir-133a-1
TTGAATGCTTTGCTAAAGCTGGTAAAATGGAACCAAATCAACTGTTGAATGGATTTGGTCCCCTTCAACCAGCTGCAGCTGTGCATTGATCGC
>XLv80.chr9_10S/13074844-13074944(-)_mir-133a-1
TTGAATGCTTTGCTAAAGCTGGTAAAATGGAACCAAATCAACTGTTGAATGGATTTGGTCCCCTTCAACCAGCTGCAGCTGTGCATTGATCGCTCTGACGC
>XLv80.chr6S/78980997-78981093(-)_mir-133a-1
TGCAGTGCTTTGCTAAAGCTGGTAAAATGGAACCAAATCACCTCTTCAATGGATTTGGTCCCCTTCAACCAGCTGTAGGATTGCATTGAGGACTACA
>XLv80.chr5L/152012861-152012935(+)_mir-133b
CTGCTATGGCTGGTCAAACGGAACCAAGTCCGTCTTCCTTAGAGGTTTGGTCCCCTTCAACCAGCTATTGCAGTA
>XLv80.chr5S/131151096-131151170(+)_mir-133b
CTGCTATGGCTGGTCAAACGGAACCAAGTCCGTCTTCCTTAGAGGTTTGGTCCCCTTCAACCAGCTATTGCAGTA
>XLv80.chr6L/77383862-77383949(+)_mir-133c
TCAATGCAATCCTACAGCTGGTTGAAGGGGACCAAATCCATTGAAGAGGTGATTTGGTTCCATTTTACCAGCTTTAGCAAAGCATTGC
>XLv80.chr9_10L/13961916-13962003(+)_mir-133c
ATCAATGCACAGCTGCAGCTGGTTGAAGGGGACCAAATCCATTCAACAGTTGATTTGGTTCCATTTTACCAGCTTTAGCAAAGCATTC
>XLv80.chr9_10S/13074855-13074942(+)_mir-133c
ATCAATGCACAGCTGCAGCTGGTTGAAGGGGACCAAATCCATTCAACAGTTGATTTGGTTCCATTTTACCAGCTTTAGCAAAGCATTC
>XLv80.chr6S/78981005-78981092(+)_mir-133c
TCAATGCAATCCTACAGCTGGTTGAAGGGGACCAAATCCATTGAAGAGGTGATTTGGTTCCATTTTACCAGCTTTAGCAAAGCACTGC
>XLv80.chr2L/65219390-65219464(-)_mir-133d
CTGGTTGCGCTGGTGAAAAGGAACCACATCAACCCAGCAAAAGGATTTGGTCCCCTTCAACCAGCCGCAACTGGC
>XLv80.chr2S/52807667-52807742(-)_mir-133d
CTGGTTGCGGCTGGTGAAAAGGAACCACATCAACCCAGCAAAAGGATTTGGTCCCCTTCAACCAGCCGCAACTGGC
>XLv80.chr3S/90497825-90497964(-)_mir-135-2
TCCGATCGAGATTAATTCACTGTGGTGTTTTATGGCTTTTTATTCCTATGTGATAGTAATAATGTCTCATGTAGGGATGGAAGCCATGAAATACATTGTGAAAAGTCATCAACTAAGATGGGGGCCATGAGCATAGAAAA
>XLv80.chr3L/36982408-36982547(+)_mir-135-2
TCCGATCGAGATAAATTCACTGTGGTGTTTTATGGCTTTTTATTCCTATGTGATAGTAATAATGTCTCATGTAGGGATGGAAGCCATGAAATACATTGTGAAAAGTCATCAACTAAGATGGGGGCCATGAGCATAGAAAA
>XLv80.Sc000211_chrNA/43460-43547(-)_mir-135-3
CCTCCTGCTGAGGTATATGGCTTTTTATTCCTATGTGATTGCTTTCCTAATTCACATAGGGCAGAAAGCCATGTGCTGCACAGGGGAC
>XLv80.Sc000041_chr2S/1590668-1590754(+)_mir-139
GGCCTGGGTGTATTCTACAGTGCATGTGTCTCCAGTCGTATATAGAGGATCTGGGGATACAGCTCTGTTGGAATAACAATCAGTGCC
>XLv80.chr4L/49530879-49530976(-)_mir-140
TCTCTCTCTGTGTCCTCCCAGTGGTTTTACCCTATGGTAGGTTACGTCAGGCTGTTCTACCACAGGGTAGAACCACGGACAGGATATGGGGAGCTCTC
>XLv80.Sc000039_chrNA/150678-150777(-)_mir-140
TCCCTCTCTCTGTGTCCTCCCAGTGGTTTTACCCTATGGTAGGTTACGTCAGGCTGTTCTACCACAGGGTAGAACCACGGACAGGATACAGGGAGCTCTC
>XLv80.chr7L/78950981-78951101(-)_mir-141
GTCCTCTATGGACATCTTACTAGACAGTGCTGGATTTATTTTATGTTTTCTAACACTGTCTGGTAACGATGTTTAAAGTGTGAG
>XLv80.chr7S/64723144-64723264(-)_mir-141
GTCCTCTATGGACATCTTACTAGACAGTGCTGGATTTATTTTATCTTTTCTAACACTGTCTGGTAACGATGTTTAAAGAGTGAG
>XLv80.Sc000035_chr2L/282198-282301(+)_mir-142
GGATATGCAGTGCAGCCACCCATAAAGTAGAAAGCACTACTAGATAGGACTGAACGCTGTAGTGTTTCCTACTTTATGGATGAGTGTACTGGGCGCTACGAGAC
>XLv80.Sc000035_chr2L/283170-283260(+)_mir-142
ACATGCAGTGCAGCCACCCATAAAGTAGAAAGCACTACTAGACAGGACTGAACGCTGTAGTGTTTCCTACTTTATGGATGAGTGTACTGGG
>XLv80.chr2S/31370423-31370512(+)_mir-142
ACATGCAGTGCAGCCACCCATAAAGTAGAAAGCACTACTAGACAGGACTGAACGCTGTAGTGTTTCCTACTTTATGGATGAGTGTACTGG
>XLv80.chr2S/31371986-31372076(+)_mir-142
ACATGCAGTGCAGCCACCCATAAAGTAGAAAGCACTACTAGACAGCACTGAACGCTGTAGTGTTTCCTACTTTATGGATGAGTGTACTGGG
>XLv80.chr2S/31371991-31372074(-)_mir-142b
CAGTACACTCATCCATAAAGTAGGAAACACTACAGCGTTCAGTGCTGTCTAGTAGTGCTTTCTACTTTATGGGTGGCTGCACTG
>XLv80.Sc000035_chr2L/282205-282302(-)_mir-142b
GGTCTCGTAGCGCCCAGTACACTCATCCATAAAGTAGGAAACACTACAGCGTTCAGTCCTATCTAGTAGTGCTTTCTACTTTATGGGTGGCTGCACTG
>XLv80.Sc000035_chr2L/283175-283258(-)_mir-142b
CAGTACACTCATCCATAAAGTAGGAAACACTACAGCGTTCAGTCCTGTCTAGTAGTGCTTTCTACTTTATGGGTGGCTGCACTG
>XLv80.chr2S/31370428-31370511(-)_mir-142b
CAGTACACTCATCCATAAAGTAGGAAACACTACAGCGTTCAGTCCTGTCTAGTAGTGCTTTCTACTTTATGGGTGGCTGCACTG
>XLv80.chr3L/26674078-26674160(-)_mir-143
CTGTCTCCCAGCCCAAGGTGCAGTGCTGCATCTCTGGTCAATTGTGAGTCTGAGATGAAGCACTGTAGCTCGGGAAGGGGGAA
>XLv80.chr3S/100799812-100799892(+)_mir-143
GTCTCCCAGCCCAAGGTGCAGTGCTGCATCTCTGGTCAGTTGTGAGTCTGAGATGAAGCACTGTAGCTCGGGAAGGGGGAA
>XLv80.chr2L/32180139-32180201(+)_mir-144
TTTGGGATATCATCATATACTGTAAGTTTGTTTTAAGACACTACAGTATAGATGATGTACTAC
>XLv80.chr2S/4306707-4306769(-)_mir-144
TTTGGGATATCATCATATACTGTAAGTTTGTTTTAAGACACTACAGTATAGATGATGTACTAC
>XLv80.chr3L/26673123-26673218(-)_mir-145
ACCTATTCCTCAAGGTCCAGTTTTCCCAGGAATCCCTTGGGTGCTGTGGTGGGGATTCCTGGAAATACTGTTCTTGGGGTGTAGGCGTGGCAACTG
>XLv80.chr3S/100800840-100800935(+)_mir-145
ACCTATTCCTCAAGGTCCAGTTTTCCCAGGAATCCCTTGGGTGCTGTGGTGGGGATTCCTGGAAATACTGTTCTTGGGGTGTAGGCGTGGCAACTG
>XLv80.chr3L/4894389-4894474(-)_mir-146a
CAATGAGTTCTTAGCTTTGAGAACTGAATTCCATAGGTTGTTAGGGGTTAGACCTATGGTGCTTAGTTCCATAGCTTGGATCCCAC
>XLv80.chr1L/3054716-3054815(-)_mir-146b
CCAATGGCAGGGCCCGGCTCTGAGAACTGAATTCCATGGACTGTTCCACTGGCAGATTCCTCAGTCCACAGGGTTCAGTGCTCCAGTCTGGCTGCCGCTA
>XLv80.chr1S/4507159-4507255(-)_mir-146b
CCAATGGCAGAGCCCGGCTCTGAGAACTGAATTCCATGGACTGTTCCACTCGCAGCCTCAGTCCACAGGGTTCAGTGCTCCAGTCTGGCTGCCGCTA
>XLv80.chr6L/36438739-36438824(-)_mir-148a
TAGTCTTTTAAATCAAAGTTCTGTGACACTTCGACTCTGAATTTGATAGCAGTCAGTGCACTACAGAACTTTGTTTTGGGAGTCTG
>XLv80.chr6S/32822353-32822438(-)_mir-148a
TAGTCTTTTAAATCAAAGTTCTGTGACACTTAGACTCTGAATATGAAAGCAGTCAGTGCACTACAGAACTTTGTTTTGGGAGTCTG
>XLv80.chr2S/114704952-114705044(-)_mir-148b
GGAACAGCGTTTGAGGTGAAGTTCTGTTATACACTCCGGCTGTGAGTAAGTGGAAGTCAGTGCATCACAGAACTTTGTCTCGAGGGCTTTACT
>XLv80.chr2L/132006889-132006983(-)_mir-148b
GAGGAACAGCGTTTGAGGTGAAGTTCTGTTTTACACTCCGGCTGTGAGTAAGTGGAAGTCAGTGCATCACAGAACTTTGTCTCGAGGGCTTTACT
>XLv80.chr9_10S/49019678-49019763(-)_mir-153-1
GGCTGCCCATGTCATTTTTGTGATTTGCAGCTTGTAATTTTGGTCTCAGTTGCATAGTCACAAAAGTGATCATGGGCAGGTGGGGC
>XLv80.chr9_10L/52138659-52138744(-)_mir-153-1
GGCTGCCCTTGTCATTTTTGTGATTTGCAGCTTGTAATTTTGGTCTCAGTTGCATAGTCACAAAAGTGATCATGGGCAGGTGGGGC
>XLv80.chr6L/11851625-11851750(-)_mir-153-2
TTTGCCAGCTAATTAGCAGTTGCCAGTGTCATTTTTGTGACGTTGCAGCTAGTAATATGAGCCCAGTTGCATAGTCACAAAAGTGATTATTGGAAACTGTCACACCTCTGCGGGGGACAGTATGGG
>XLv80.chr6S/11168112-11168214(-)_mir-153-2
TTTGCCAGCTAATTAGCAGTTGCCAGTGTCATTTTTGTGACGTTGCAGCTAGTAATATGAGCCCAGTTGCATAGTCACAAAAGTGATTATTGGAAACTGTGAC
>XLv80.chr2L/17546325-17546392(-)_mir-155
TATTAATGCTAATCGTGATAGGGGTTTTAATTCGCTATTGACTCCTACATGTTAGCATTATTATCATG
>XLv80.chr2S/16406918-16406998(+)_mir-155
TGGGCTGCATGGTATTAATGCTAATCGTGATAGGGGTTTTTTATTAGCCATTGACTCCTACATGTTAGCATTATTATCATG
>XLv80.chr8L/9170438-9170532(-)_mir-181a-1
TTGATGGCTTCAGAGAACATTCAACGCTGTCGGTGAGTTTGAGAAAGTATAAAAATGTAAACCATCGGCCGTTGACTGTACCCTGAGGCTTTTCA
>XLv80.chr8S/39976328-39976422(+)_mir-181a-1
TTGATGGCTTCAGAGAACATTCAACGCTGTCGGTGAGTTTGAGAAAGTGTAAAAATGTAAACCATCGGCCGTTGACTGTACCCTGAGGCTTTTCA
>XLv80.chr4L/102687249-102687340(-)_mir-181a-1
ATGGCTACTTTAATGAACATTCAACGCTGTCGGTGAGTTTGGTATCTGAAGGCAAACCATCGATCGTTGACTGTACATTACGGCAATGCCAG
>XLv80.chr4S/74639780-74639871(-)_mir-181a-1
ATGGCTACTTTAATGAACATTCAACGCTGTCGGTGAGTTTGGTATCTAAAGGCAAACCATCGATCGTTGACTGTACATTACGGCAATGCCAG
>XLv80.chr8S/39978373-39978456(+)_mir-181b
TAATGGCTGCAATAAACATTCATTGCTGTCGGTGGGTTGTAGTTTAGAATAGCTCATTGATCAATGAATGCAAACTGCAGGCCA
>XLv80.chr8L/9166870-9166953(-)_mir-181b
TAATGGCTGCAATAAACATTCATTGCTGTCGGTGGGTTGTAGTTTAGAATAGCTCATTGATCAATGAATGCAAACTGCAGACCA
>XLv80.chr4L/102686170-102686257(-)_mir-181b-2
AAGGTCACAATCAACATTCATTGCTGTCGGTGGGTTGAGTTAAGAACACAAGCTCGCTGAACGATGAATGCAACTGTGTCCCTGATTT
>XLv80.chr4S/74638967-74639059(-)_mir-181b-2
AAGGTCACAATCAACATTCATTGCTGTCGGTGGGTTGAGTTAAGAACACAAGCTCGCTGAACGATGAATGCAACTGTGTCCCTGACTTATCCA
>XLv80.chr3S/59897268-59897364(-)_mir-182
CTTCTCTGGCAGTGTTTGGCAATGGTAGAACTCACACTGGTGAGCTATGTAGATCCGGTGGTTCTAGACTTGCCAACTATGGCCTGAGAATAAAGCA
>XLv80.chr3L/71343429-71343528(+)_mir-182
TGGCTTCTCTGGCAGTGTTTGGCAATGGTAGAACTCACACTGGTGAGCTATGTAGATCCGGTGGTTCTAGACTTGCCAACTATGGCCTGGGAATAAAGCA
>XLv80.chr3S/59902009-59902113(-)_mir-183
CATCCCTCCTGTTCTGTGTATGGCACTGGTAGAATTCACTGTGAAAACACAAAATCAGTGAATTACCATAGGGCCATAAACAGAGCAGAGAAAGAACCACAAGAC
>XLv80.chr3L/71338965-71339069(+)_mir-183
CATCCCTCCTGTTCTGTGTATGGCACTGGTAGAATTCACTGTGAAAACACAAAATCAGTGAATTACCATAGGGCCATAAACAGAGCAGAGAAAGAACCACAAGAC
>XLv80.chr3L/103710126-103710205(+)_mir-184
CCAGTATCACTTCCTTATCACTTTTCCAGCCCAGCTTTTCATGACAAACTGTTGGACGGAGAACTGATAAGGCTGTGTGA
>XLv80.chr3S/31756341-31756423(-)_mir-184
CCAGTATCACTTCCTTATCACTTTTCCAGCCCAGCTTTTCATGACAAACTGTTGGACGGAGAACTGATAAGGCTGTGTGACTG
>XLv80.chr8L/118111049-118111130(-)_mir-190
GGTTCTGTCTGATATGTTTGATATTAGGTTGTTTTACTGAAACTCAACTAAATATCATACATATTGCTACAGCGCCCTGGCC
>XLv80.chr4S/99615951-99616035(-)_mir-191
GGCGGTGGCTCTGGCAACGGAATCCCAAAAGCAGCTGTTGTGGAAATGTTCAGCTGCAGTTGGGACCCGTTCACTGATCTATTGC
>XLv80.Sc000019_chr1S/10985513-10985597(+)_mir-191
GGCGGTAGCTCTGGCAACGGAATCCCAAAAGCAGCTGTTGTGGAAATGTTCAGCTGCAGTTGGGACCCGTTCACTGATCTATTGC
>XLv80.chr9_10L/90417008-90417091(-)_mir-193b
GTGCTTTCGGAGTCGGGATTTTGGGGGCGAGATGAGCTAATGATTTATCCAACTGGCCCGCAAAGTCCCGCTTCTGGAAGTCAC
>XLv80.chr9_10S/82414600-82414683(-)_mir-193b
GTGGTTTCGGAGTCGGGATTTTGGGGGCGAGATGAGCTAATGATTTATCCAACTGGCCCGCAAAGTCCCGCTTCTGGAAGTCAC
>XLv80.chr5L/11202163-11202241(+)_mir-194
TAGTGTGTATCAGGTGTAACAGCAACTCCATGTGGACTTGTCCTTTTCCAGTGGAGATGCTGTTACTTTTGATGGACAC
>XLv80.chr5S/14183341-14183420(+)_mir-194
TAGTGTGTATCAGGTGTAACAGCAACTCCATGTGGACTTGTCCGTATTCCAGTGGAGATGCTGTTACTTTTGATGGGCAC
>XLv80.chr4S/27384626-27384710(+)_mir-194-2
TGATGGTCATCACTTGTAACAGCAACTCCATGTGGAAGTAAATGGAATATTCCGGTGGAGATGCTGTTATCTGTAATGTGCATCT
>XLv80.chr4L/21825274-21825358(+)_mir-194-2
TGATGGTCATCACTTGTAACAGCAACTCCATGTGGAAGTAGATATAATATTCCGGTGGAGATGCTGTTATCTGTAATGTGCATCT
>XLv80.chr6S/33501118-33501205(-)_mir-196b
AGCCGCTGTGTGGTTTAGGTAGTTTTATGTTGTTGGGCATTTCACTTTTCTCTCTACAACACGAAACTGCCTTAATTACATCAGTGGG
>XLv80.chr6L/37163883-37163970(-)_mir-196b
AGCCGCTGTGTGGTTTAGGTAGTTTTATGTTGTTGGGCATTTCTCCTTTCTCTCTACAACACGAAACTGCCTTAATTACATCAGTGGG
>XLv80.chr2L/132594187-132594301(-)_mir-196a-2
TTTGTATCCAGCTGATCTGTGGTTTAGGTAGTTTCATGTTGTTGGGATTGCTTTTTCTTAACGCGGCAACAAGAAACTGCCTTAATTACGTCAGTTAGTCTTCATCAAGTGCAAC
>XLv80.chr2S/115296741-115296856(-)_mir-196a-2
TTTGTATCCAGCTGATCTGTGGTTTAGGTAGTTTCATGTTGTTGGGATTGCTAATTTCTTAACGCGGCAACAAGAAACTGCCTTAATTACGTCAGTTCGTCTTCATCAAGTGCAAC
>XLv80.chr4S/70698457-70698557(+)_mir-199a-1
AAGAACCTGCTCCGTCGCCCCAGTGTTCAGACTACCTGTTCAGGACAATGCTGTTGTACAGTAGTCTGCACATTGGTTAGACTGGGCATGGGACAGCAACG
>XLv80.chr4L/98244491-98244596(+)_mir-199a-1
AAGAACCTGCTCCGTCGCCCCAGTGTTCAGACTACCTGTTCAGGACAATGCTGTTGTACAGTAGTCTGCACATTGGTTAGACTGGGCATGGGACAGCAACGAAATG
>XLv80.chr3L/125003591-125003691(-)_mir-199b
AAGATCAGGAGAGATGGTTGGTCCCGTTCCCCCAGTGTTCAGACTACGTGTTCGTTCGTCAGTACGTGAACAGTAGTCTACACACTGGTTAAACTGGGCCA
>XLv80.chr3S/117675683-117675783(-)_mir-199b
AAGATCCAGAGAGATGGCTGGTCCCGTTCCCCCAGTGTTCAGACTACGTGTTCGTTGCACAGTACGTGAACAGTAGTCTACACACTGGTTAAACTGGGCCA
>XLv80.chr7L/78951014-78951104(-)_mir-200a
CTGGTCCTCTATGGACATCTTACTAGACAGTGCTGGATTTATTTTATGTTTTCTAACACTGTCTGGTAACGATGTTTAAAGTGTGAGCCAA
>XLv80.chr7S/64723178-64723267(-)_mir-200a
ATGGTCCTCTATGGACATCTTACTAGACAGTGCTGGATTTATTTTATCTTTTCTAACACTGTCTGGTAACGATGTTTAAAGAGTGAGCCA
>XLv80.chr7S/64724896-64724993(-)_mir-200b
CTGTGGCGCTATTGCCATCTTACTGGGCAGCATTGGATTATGTCTATGTTTCTAATACTGCCTGGTAATGATGATTATGGCGTCCCACATACAACGTG
>XLv80.chr7L/78952731-78952834(-)_mir-200b
TGGATTCTGTGGCGCTATTGCCATCTTACTGGGCAGCATTGGATTATGTCTATGTTTCTAATACTGCCTGGTAATGATGATTATGGCGTCCCACATACAACGTG
>XLv80.chr7S/16808059-16808147(+)_mir-202
CACTCGCTGTTCCTTTTTCCTATGCATATACCTCTTTGAATAATGAATGTAAAGAGGCATAGGGCATGGGAAAATGGGGCAGCCGAGCC
>XLv80.chr7L/21658742-21658828(+)_mir-202
CTCGCTCTTCCTTTTTCCTATGCATATACCTCTTTGAAAAATAAATGTAAAGAGGCATAGGGCATGGGAAAATGGGGCAGCTGAGCC
>XLv80.chr8L/77738990-77739077(+)_mir-203
TTCTGTCTCCCTGGCCAAGTGGTTCTTAACAGTTCAACAGTTCTCTATCGAAATTGTGAAATGTTTAGGACCACTTGATCCGGGGGAT
>XLv80.chr8S/10634936-10635014(-)_mir-203
TTCTGTCTCCCTGGCTGAGTGGTTCTTAACAGTTCAACAGTTCTCTATCGAAATTGTGAAATGTTTAGGACCACTTGAT
>XLv80.chr3S/44622196-44622317(+)_mir-204
CCATGGGCTTCCCTTTGTCATCCTATGCCTGAGAATACTGGAGAGGCAGGGACAGCAAAGGGATGCTCAGAATTCACCCA
>XLv80.chr3L/81002690-81002811(+)_mir-204
CCATGGGGTTCCCTTTGTCATCCTATGCCTGAGAATACTGGAGAGGCAGGGACAGCAAGGGGACGCTCAGATGTCACCAC
>XLv80.chr1L/119739070-119739191(-)_mir-204
CTGTGGGCTTCCCTTTGTCATCCTATGCCTGAGAATATATGAAGGGGGCTGGGAAGGTAAAGGGACGTTCAGTTGTCATC
>XLv80.chr1S/112292476-112292597(-)_mir-204
CTGTGGGCTTCCCTTTGTCATCCTATGCCTGAGAATATATAAGGGGGGCTGGGAAGGCAAAGGGACGTTCAGTTGTCATC
>XLv80.chr3S/44622217-44622320(+)_mir-204a-1
AGAGGACCTTAACAGTGTGACCCATGGGCTTCCCTTTGTCATCCTATGCCTGAGAATACTGGAGAGGCAGGGACAGCAAAGGGATGCTCAGAATTCACCCACTG
>XLv80.chr1L/119739058-119739168(-)_mir-204a-2
CAGATCCTCTTCATGTGACCTGTGGGCTTCCCTTTGTCATCCTATGCCTGAGAATATATGAAGGGGGCTGGGAAGGTAAAGGGACGTTCAGTTGTCATCACCAACATCTTT
>XLv80.chr1S/112292476-112292574(-)_mir-204a-2
CAGATCCTCTTCATGTGACCTGTGGGCTTCCCTTTGTCATCCTATGCCTGAGAATATATAAGGGGGGCTGGGAAGGCAAAGGGACGTTCAGTTGTCATC
>XLv80.chr3L/81002725-81002813(+)_mir-204a-2
TTGTGACCCATGGGGTTCCCTTTGTCATCCTATGCCTGAGAATACTGGAGAGGCAGGGACAGCAAGGGGACGCTCAGATGTCACCACTT
>XLv80.chr2L/46105475-46105573(-)_mir-205a
CCACATGTCCTGCTGTCCTTCATTCCACCGGAGTCTGTCTCATACGTAATCAGATTTCAATGGAGTGAAGCACAAGAGGCATGTAGCAGTCTCAGCACA
>XLv80.chr2S/39311509-39311609(-)_mir-205a
ATCCACGTGTCCTGCTGTCCTTCATTCCACCGGAGTCTGTCTCATACATAATCAGATTTCAGTAGAGTGAAGCACAAGAGGCATGTAGCAGTCTCAGCACA
>XLv80.chr4S/98565837-98565908(-)_mir-205b
TGCTGCTGTCCTTCATTCCACCGGATCCTGTGTAAATATAATCCAGATTCCCAGTGGCATGAAGTGCATTAG
>XLv80.chr5S/131148278-131148362(+)_mir-206
GAGGTCACATGCTTCTTTATATACCCATATGAACTACATTGCTATGGAATGTAAGGAAGTGTGTGGCTTCTCTGAGTCCATCTCA
>XLv80.chr5L/152010989-152011070(+)_mir-206-2
GAGGTCACATGCTTCTTTATATACCCATATGAACTACATTGTTATGGAATGTAAGGAAGTGTGTGGCTTCTCTGAGTCCATC
>XLv80.chr1L/129822733-129822813(-)_mir-208
TCCTTTCAACAGGCAAGCTTTTTGCTTGGATTATGTTTCCTGTTATTGTATAAGACGAGCATAAAGCTTGTTTGTTAGAAG
>XLv80.chr1S/122537480-122537560(+)_mir-208
TCCTTTCAACAGGCAAGCTTTTTGTTTGGATTATGTTTCCTGTTGTTGTATAAGACGAGCATAAAGCTTGTTTGTTAGAAG
>XLv80.chr4L/22477257-22477347(-)_mir-210
TCCAGATGTAGGTGAGCCACTGACTAACGCACATTGCGCTGCTGCTAAAATGCCACTGTGCGTGTGACAGCGGCTAACCGGCATCTAGGAA
>XLv80.chr4S/27750188-27750278(-)_mir-210
TCCAGATGCAGGTGAGCCACTGACTAACGCACATTGCGCTGCTGCTAAAATGCCACTGTGCGTGTGACAGCGGCTAACCAGCATCTAGGAA
>XLv80.chr2L/33469340-33469435(+)_mir-212
TGGTCATTGCATCGGCACCTTGGCTCTAGACTGCTTACTGTGAAACTGTGCTATAGGAACAGTAACAGTCTACAGTCATGGCTACTGACGTATGAC
>XLv80.chr2S/3688022-3688117(-)_mir-212
TGGTCATTGCATCGGCACCTTGGCTCTAGACTGCTTACTGTGAAACTGGGCTATAGGAACAGTAACAGTCTACAGTCATGGCTACTGACGTATGAC
>XLv80.chr5S/14184512-14184608(+)_mir-215
AACTGGTAACCAGGAGGATGACCTATGAAATGACAGCCACTTCCACACCAAACATGTCTGTCATTTCTGTAGGCCAATATTCTGATTGCCTTGTTGA
>XLv80.chr5L/11203928-11204024(+)_mir-215
AACTGGTAAACAGGAGGATGACCTATGAAATGACAGCCACTTCCACACCAAATATGTCTGTCATTTCTGTAGGCCAATATTCTGATTGCCTTGTTGA
>XLv80.chr5L/33680957-33681082(+)_mir-216a
GGCTAAGCTAAATGGCTGTGAATTGGCTTAATCTCAGCTGGCAACTGTGAGCGGTTAATAAATTATCTCACAGTGGTCTCTGGGATTATGCTAAACACAGCAATTCTTTTGCTTTATGGATCAATA
>XLv80.chr5S/27733110-27733235(+)_mir-216a
GGCTAAACTAAATGGCTGTGAATTGGCTTAATCTCAGCTGGCAACTGTGAGCAGTTAATAAATTATCTCACAGTGGTCTCTGGGATTATGCTAAACACAGCAATTCTCTCGCGTTATGGATCAATA
>XLv80.chr5S/27733481-27733563(+)_mir-217
TTGATGTTGTAGATACTGCATCAGGAACTGATTGGATCCCAGGGAGCAGCCATCAGTTCCTAATGCATTGCCTTCGGCATCTA
>XLv80.chr5L/33681332-33681414(+)_mir-217
TTGATGTTGTAGATACTGCATCAGGAACTGATTGGATCCCAGGGAGCAGCCATCAGTTCCTAATGCATTGCCTTCGGCATCTA
>XLv80.chr1S/19166972-19167070(-)_mir-218b
TGTAGAAAGCTGCGTGACGTTCCATGGTGCTTGACAGAACCATGTTTTACTCATACCTCACAACCACATGGTTAGATCAAGCACAACAGAAAATCTCGC
>XLv80.chr1L/21374796-21374894(-)_mir-218b
TGTAGAAAGCTGCGTGACGTTCCATGGTGCTTGACAGAACCATGTTTTACTCATACCTCACAACCACATGGTTAGATCAAGCACAACAGAAAATCTCGC
>XLv80.chr1S/19166962-19167089(+)_mir-218-1
TGGTAACAAGGCGAGATTTTCTGTTGTGCTTGATCTAACCATGTGGTTGTGAGGTATGAGTAAAACATGGTTCTGTCAAGCACCATGGAACGTCACGCAGCTTTCTACAGCATGGCAAGCTTCTGAGG
>XLv80.chr1L/21374786-21374913(+)_mir-218-1
TGGTAACAAGGCGAGATTTTCTGTTGTGCTTGATCTAACCATGTGGTTGTGAGGTATGAGTAAAACATGGTTCTGTCAAGCACCATGGAACGTCACGCAGCTTTCTACAGCATGGCAAGCTGCTGAGG
>XLv80.chr3L/16607293-16607408(-)_mir-218-2
TTAATGGGGTTTTCCTTTGTGCTTGATCTAACCATGTGGTAGAACAATACATATTGAACATGGTTCTGTCAAGCACCATGGAAGGCCACATACTTTTCTGCCGCATGGCATGCTGG
>XLv80.chr3S/108176930-108177052(-)_mir-218-2
AATGGGGTTTTCCTTTGTGCTTGATCTAACCATGTGGTAGAACAATACATATTGAACATGGTTCTGTCAAGCACCATGGAAGGCCACATACTTTTCTGCCGCATGGCATGCTGGGATTCTTCT
>XLv80.chr8S/32527251-32527343(-)_mir-219
GGAGCTCTCGCCCTTGATTGTCCAAACGCAATTCTTGTTCCAATAGAAATTTCAAGCCAAGAATTGTGCCTGGACATCTGTGGCTGGTGATCC
>XLv80.Sc000031_chrNA/1310737-1310828(-)_mir-219
GAGCTCTCGCCCTTGATTGTCCAAACGCAATTCTTGTTCCAATAGAAATTTCAAGCCAAGAATTGTGCCTGGACATCTGTGGCTGGTGATCC
>XLv80.chr2L/62543662-62543743(+)_mir-221
TTTGGCATGCACCTGGCATACAATGTAGAAAACTGTGTTTGCAAAGCAACAGCTACATTGTCTGCTGGGTTTCATGCTGAAT
>XLv80.chr2S/44258691-44258784(+)_mir-221
ACCCAGAATTTGGCATGCACCTGGCATACAATGTAGAAAACTGTGTTTGTAAATCAACAGCTACATTGTCTGCTGGGTTTCATGCTGAATGGAA
>XLv80.chr2S/44258246-44258312(+)_mir-222a
ATTCGCTCAGTAATCAGTGTAGATCCTGTATTTCTGTCAGCAGCTACATCTGGCTACTGGGTCTCTA
>XLv80.chr2L/62543123-62543189(+)_mir-222a
GTTCGCTCAGTAATCAGTGTAGATCCTGTATTTCTGTCAGCAGCTACATCTGGCTACTGGGTCTCTA
>XLv80.chr2S/65501304-65501391(+)_mir-301a
TTCTGTTAATGTGTGCTCTGACTTTATTGCACTACTGTACTATACAGCTAGCAGTGCAATAGTATTGTCAAAGCATCTGCAAGCAGAA
>XLv80.chr1L/145473665-145473734(-)_mir-301-2
TTGCTCTGACAGTGTTGCACTACTGTGATCTCAAATGAAGCAGTGCAATAGTATTGTCAAAGCATTTCAT
>XLv80.chr1S/133546952-133547021(-)_mir-301-2
TTGCTCTGACAGTGTTGCACTACTGTGATCTCAAATGAAGCAGTGCAATAGTATTGTCAAAGCATTTCAT
>XLv80.chr2L/78129132-78129220(+)_mir-301a
GTTCTGCTAATGTGTGCTCTGACTTTATTGCACTACTGTACTATACAGCTAGCAGTGCAATAGTATTGTCAAAGCATCTGCTAGCAGAA
>XLv80.chr1L/62073626-62073692(-)_mir-302
CCCCACTACTTTAACATCGGTGTACTTTCTGTGTCTTTAAAAAGGGTAAGTGCTCCAATGTTTTAGT
>XLv80.chr1S/55792139-55792202(-)_mir-302
ACTTTAACATCGGTGTACTTTCTGTGTCTTTAAAAAGAGTAAGTGCTCCAATGTTTTAGTGTTG
>XLv80.chr9_10L/100597096-100597155(-)_mir-338-2
CAACAATATCCTGATGCCGTCTGAGTGTGCGGGATAGCTCCAGCATCAGTGATTTTGTTG
>XLv80.chr9_10L/21380847-21380924(+)_mir-338-3
GTCTCCTGGAACAATATCCTGATGCTGAATGAGTGGGACATACAGGCTCCAGCATCAGTGATTTTGTTGCAGGCGGCA
>XLv80.chr9_10S/91668158-91668217(-)_mir-338-2
CAACAATATCCTGATGCCGTCTGAGTGTGCGGGAAAGCTCCAGCATCAGTGATTTTGTTG
>XLv80.chr9_10S/21975597-21975671(-)_mir-338-3
CCCTGGAACAATATCCTGATGCTGAATGAGTGGGACATACAGGCTCCAGCATCAGTGATTTTGTTGCAGGCGGCA
>XLv80.chr9_10S/16630578-16630641(+)_mir-352
AGGACTGTCTGACCTGAGAATGGGGAGAAACGAACATCAATCTCAGGTTTGTCAGCCCATGAGG
>XLv80.chr8L/48821690-48821779(-)_mir-363
TGTTTTGTTGTTCGCGGGTGGATCACGATGCAATTTTATTTAAGTTTGGTAGGAGAAAAATTGCACGGTATCCATCTGTAAACCGCAGAA
>XLv80.chr8S/74307454-74307542(-)_mir-363
TGTTTTGTTGTTTGCGGGTGGATCACGATGCAATTTTATTGAGCTTGGTAGGAGAAAAATTGCACGGTATCCATCTGTAAACCGCAGAA
>XLv80.chr1S/55791795-55791916(-)_mir-367
AGGGTGCAGCTACTATTGCCCCTGTGCAAACTCTGTTCTATATTATCTAGAATTGCACTGTAGCAATGGTGACTGCCTGCAGAG
>XLv80.chr9_10L/53094718-53094793(+)_mir-375-1
ACTTGCCTGACGTCGAGCCAGACGTGCAATGCTTTGTAACAACGTTTTGTTCGTTCGGCTCGCGTTAAGCAGGTGC
>XLv80.chr9_10S/49934892-49934964(+)_mir-375-1
ACTTGCCTGACGTCGAGCCAGACGTGCAATGCTTTGTATTAACGTTTTGTTCGTTCGGCTCGCGTTAAGCAGG
>XLv80.chr4S/99611492-99611580(-)_mir-425
GGAGAGACTTAGCCTTGGAATGACACGATCACTCCCGTTGAGCCGAAACACACAGTGCCATCGGGAATATCGTGTCGCTCCAAAGCTCT
>XLv80.Sc000019_chr1S/10989921-10989998(+)_mir-425
GCCTTGGAATGACACGATCACTCCCGTTGAGCCGAAACACATAGCGCCATCGGGAATATCGTGTCGCTCCAAAGCTCT
>XLv80.Sc000045_chrNA/1107-1168(+)_mir-427
TACCCAAAACTAGGCCCTCTCTTGTGTTTCAATTATTAAGAAAGTGCTTTTTGTTTTGGGCA
>XLv80.Sc000045_chrNA/4556-4617(+)_mir-427
TACCCAAAACTAGGCCCTCTCTTGTGTTTCAATTATTAAGAAAGTGCTTTTTGTTTTGGGCA
>XLv80.chr1L/62073491-62073549(-)_mir-427b
GCTGACAACATGAGGCACGTGCTAATAAGCCAATAGTAAGTGCTTTATGTTTTGGCAGA
>XLv80.chr1S/55792003-55792061(-)_mir-427b
GCTGAAAACATGGGGCACATGCTAATAAGAGAGTAGTAAGTGCTTTATGTTTTAGCAGA
>XLv80.Sc000045_chrNA/4709-4776(+)_mir-427
ATCACCCAAAACTAAGCTCTCTCTTGTGTTCTCTTGATGGTCAGAAAGTGCTTCCTGTTTTGGGCGTT
>XLv80.Sc000045_chrNA/1260-1327(+)_mir-427
ATCACCCAAAACTAAGCTCTCTCTTGTGTTCTCTTGATGGTCAGAAAGTGCTTCCTGTTTTGGGCGTT
>XLv80.Sc000045_chrNA/158-225(+)_mir-427
AGCACCCAAAACGGGGCTCTCTCTTGTGACTGAATTATGATGAGAAAGTGCTTTCTGTTTTTGGCGTT
>XLv80.chr3S/121605217-121605284(-)_mir-427
AGCACCCAAAACAGGGCTCTCTCTTGTGACTGAATTATGATGGGAAAGTGCTTTCTGTTTTGGGCGTT
>XLv80.chr3S/121797241-121797308(+)_mir-427
AGCACCCAAAACAGGGCTCTCTCTTGTGACTGAATTATGATGAGAAAGTGCTTTCTGTTTTGGGCGTT
>XLv80.Sc000045_chrNA/4308-4378(+)_mir-427-1
TCACCCAGAACAAGGCTCTCTTCTTTTGACCTTCAGGGATGGTGAGAAAGTGCTTTCTGTTTTGGGTGATC
>XLv80.Sc000045_chrNA/872-936(+)_mir-427-1
CACCCAGAAGGCTCTCTTCTTTTGACCTTCAGAGATGGTGAGAAAGTGCTTTCTGTTTTGGGTGA
>XLv80.chr8L/528894-528958(+)_mir-428
GGCCAAACTGGGGCGCTGTCTCCTTGTATCAGTGAGTAAGTGCTCTCTAGTTCGGTTGCTGTGTG
>XLv80.chr8S/26130366-26130439(+)_mir-428a
TCACATATCGGCCAAACTGGGGCGCTGCCACTGTAGCTTGGGGTAAGTGCTCTCTAGTTCGGTTGCTGTGTGTG
>XLv80.chr8L/529324-529415(+)_mir-428b
GGGCTCACAGCAGCCAAACAGAAGCTCATTCTTGTTGTCTCTATGAGAAAGTGCTTCTCGTTCGGCTGATTTGGCCACCGGGATATCATCAG
>XLv80.chr8S/26130792-26130883(+)_mir-428b
CTGGGCTCACAGCAGCCAAACAGAAGCTCTGTCTTGTCGTCTCTATGAGAAAGTGCTTCTTGTTCGGCTGTTTTGGGAACCGGGAAATCGTC
>XLv80.chr8L/529078-529140(+)_mir-428b
TCGGCCAAACTGGGGCACTGCCTTATTTCATGCCAAGAAAGTGCTTCTTGTTCGGCTGATTGG
>XLv80.chr8S/26130195-26130272(+)_mir-428c
GTCAGCCCACTAGCCAGACTGAGGCCCTCTCTTGTTACCAAGTGGGAGTAAGTGCTTTCTAGTTTGGTTATTGGGCTG
>XLv80.chr7L/78948294-78948371(-)_mir-429
TGCCTGTTGACCAATGTCTTACCAGACAAGGTTAGATCTAGTTACTCTCGTCTAATACTGTCTGGTAATGCCGTTGGT
>XLv80.chr7S/64719956-64720042(-)_mir-429
TGCCTGTTGACCAATGTCTTACCAGACAAGGTTAGATCTAGTTACTCTCGTCTAATACTGTCTGGTAATGCCGTTGGTCACATTGGC
>XLv80.chr1S/170602143-170602229(+)_mir-449a
CTGTGTTTAGAGGGAAGGCAGTGTAATGTTAGCTGGTTGGAAAGTATCAGACACCGGTTAACTTACACCTGCCCCCCTTCTTCACAT
>XLv80.chr1L/187137906-187137992(+)_mir-449a
CTGTGTTTAGAGGGAAGGCAGTGTAATGTTAGCTGGTTGGGAAGTAACAGACACCGGTTAACTTACACCTGCCCCCCTTCTTCACAT
>XLv80.chr1S/170602000-170602085(+)_mir-449b
ACCTGCTTTTGGTAGGCAGTGTAGTTTTAGCTGGCTGCTTGCTATTAAATTCAGCAGTCGCTTATACTCTGCCACCGACAACAGGG
>XLv80.chr1L/187137782-187137843(+)_mir-449b
TAGGCAGTGTAGTTTAGCTGGCTGCTTGCTATTAAATCCAGCAGTCGCTAATACTCTGCCAC
>XLv80.chr1S/170603890-170603949(+)_mir-449
TAGGCAGTGTATCGTTAGTTTGCTGTTGAACTTAAACCAGCAGCTATGTACACTACCACA
>XLv80.chr1L/187137556-187137644(+)_mir-449c
TTGGACCAGTGAGGCAGTGCACTTGCTAGCTGGCTGTTGTGTTCTGGAAACTTACAGTTGTTAGCTGCACTCCACATTGTTTCATTCTG
>XLv80.chr1S/170601750-170601840(+)_mir-449c
GTTTGGACCAATGAGGCAGTGCACTTGCTAGCTGGCTGTTGTGTTCTGGAAGCTTACAGCTGCTAGCTGCACTCCACATTGTTTCATTCTG
>XLv80.chr2L/32180712-32180773(+)_mir-451
GGGTGGCAATGAAACCGTTACCATTACTGAGTTTAGTAATGGTAAGGGTTCTGTTGCTGCTC
>XLv80.chr2S/4306090-4306151(-)_mir-451
GGGTGTCAATGAAACCGTTACCATTACTGAGTTTAGTAATGGTAAGGGTTCTGTTGCTGCTC
>XLv80.chr2L/32180715-32180773(-)_mir-451b
GAGCAGCAACAGAACCCTTACCATTACTAAACTCAGTAATGGTAACGGTTTCATTGCCA
>XLv80.chr1L/145467214-145467298(-)_mir-454
TTAAGGAAGAGACCCTATCAATATTGCCTCTGCTTTTGTGCTCAGAGTAGTAGTGCAATATTGCTTATAGGGTCTTTTCCTTGAG
>XLv80.chr1S/133541674-133541760(-)_mir-454
CCTTAAGGAAGAGACCCTATCAATATTGCCTCTGCTTTTGTGCTCAGAGTAGTAGTGCAATATTGCTTATAGGGTCTTTTCCTTGAG
>XLv80.chr8S/35001679-35001774(-)_mir-455
TCCCTGGTGTGAGGGTATGTGCCCTTGGACTACATCGTGGAAGCCAGCACCATGCAGTCCATGGGCATATACACTTGCCTCAAGGTTTATTTCATC
>XLv80.Sc000165_chrNA/107222-107321(-)_mir-455
GTGCTCCCTGGTGTGAGGGTATGTGCCCTTGGACTACATCGTGGAAGCCAGCACCATGCAGTCCATGGGCATATACACTTGCCTCAAGGTTTATTTCATC
>XLv80.chr5S/35978431-35978527(+)_mir-456
TATGTGGGTGTGTGAGCAGGCATCTTATCAGCCTACATGTAGATTGCCAAATCTGCAGGCTGGTTAGATGGTTGTCATACATTCATTTTATATCTGC
>XLv80.chr5L/45573151-45573233(+)_mir-456
TGTGGGTGTGTGAGCAGGCATCTTCTCAGCCTACATGTAGATTGCCAAATCTGCAGGCTGGTTAGATGGTTGTCATACATTCA
>XLv80.chr3S/96597542-96597633(-)_gga-mir-458a
TGGTGCAGATGGCAGCGCCATTTTCCGAGCTATAAACAGTATCATTGTCATAGCTCTTTGAATGGTACTACCATATGTGCTGAAAAATCAGC
>XLv80.chr3L/30718902-30718993(+)_gga-mir-458a
TGGTGCAGATGGCAGCGCCATTTTCCGAGCTATAAACAGTATCATTGTCATAGCTCTTTGAATGGTACTACCATATGTGCTGAAAAATCAGC
>XLv80.chr3L/30718902-30718993(-)_gga-mir-458b
GCTGATTTTTCAGCACATATGGTAGTACCATTCAAAGAGCTATGACAATGATACTGTTTATAGCTCGGAAAATGGCGCTGCCATCTGCACCA
>XLv80.chr3S/96597542-96597633(+)_gga-mir-458b
GCTGATTTTTCAGCACATATGGTAGTACCATTCAAAGAGCTATGACAATGATACTGTTTATAGCTCGGAAAATGGCGCTGCCATCTGCACCA
>XLv80.chr8S/72795530-72795591(+)_mir-460
TTGTCCTCATTGTACATGCTGTGTGTAACTACTTCTCTTACACAGCGCATGCAATGTGGATA
>XLv80.chr8L/46517066-46517141(+)_gga-mir-460b
CTCTACATTGTCCTCATTGTACATGCTGTGTGTATCTATTTCTCTTACACAGCGCATGCAATGTGGATATATTGGA
>XLv80.chr9_10S/32979774-32979860(+)_mir-499
GTGAGAGTGAGGCAGTTAAGACTTGCAGTGATGTTTAGTTAAAATCTTTTCATGAACATCACTTTAAGTCTGTACTGCTTCTCCCTC
>XLv80.chr9_10L/34022253-34022338(+)_mir-499
TGAGAGCGAGGCAGTTAAGACTTGCAGTGATGTTTAGTTAAAATCTTTTCATGAACATCACTTTAAGTCTGTACTGCTTCTCCCTC
>XLv80.chr2L/12184104-12184167(-)_mir-802
TCTCAGTAACAACGATTCAGCCTTGTCATTGTTACAAAATCAAGGGGATCTTTGTCACTAAGTG
>XLv80.chr2S/20873981-20874045(+)_mir-802
TCTCAGTAACAACGATTCAGCCTTGTCCTTATTACATAACCAAGGGGATCTTTGTCACTAAGTGC
>XLv80.chr1L/146967307-146967397(+)_mir-1306
AAGAAGAGCCTCCACCACCTCCCCTGCAAACGTCCAGTGACGCAGAGGTAATGGACGTTGGCTCTGGTGGTGATGGACAGTCACAAACCCC
>XLv80.chr1L/147007722-147007812(+)_mir-1306
AAGAAGAGCCTCCACCACCTCCCCTGCAAACGTCCAGTGACGCAGAGGTAATGGACGTTGGCTCTGGTGGTGATGGACAGTCACAAACCCC
>XLv80.chr5L/139747240-139747332(+)_mir-1329
TCAATCTAGTTGTAGGGGTACAGTGATCAGGTTACGATGGATTTCTGAAGTAACAGCCTCGTAGCTTGGTCACCATATCCATATGACTTAGAT
>XLv80.chr5S/120658005-120658097(+)_oan-mir-1329
TCAATCTAGTTGTAGGGGTACAGTGATCAGGTTACGACGGATTTCTGAAATAACAGCCTCGTAGCTTGGTCACCATATCCATATGACTCAGAT
>XLv80.chr9_10L/17660368-17660429(+)_mir-1388
AAGGACTGTCTGACCTGAGAATGGGGAGAAATGAACATCAATCTCAGGTTTGTCAGCCCATG
>XLv80.chr6L/4785026-4785098(-)_gga-mir-1662
TCTATGGGTTTGACATCATCATACTTGGGATGTATAACACAAAGTCCCAAGCAAGCTGATGTTAGGCCCAAGA
>XLv80.chr6S/5347049-5347121(-)_gga-mir-1662
TCTATGGGTTTGACATCATCATACTTGGGATGTATAACACAAAGTCCCAAGCAAGCTGATGTTAGGCCCAAGA
>XLv80.chr9_10L/53139888-53139947(+)_mir-1788
GGGCTTGTTTTAAGTTGCCTGTGATTGTTGGATAGAGCACAGGCAGCTAAAGCAAGTCTG
>XLv80.chr2S/127050819-127050902(+)_mir-2985a-2
CAAAGCATTCTCAATTAAGGTGGGTGGAATAGTATAACAATATTATATGTGTTGTTATAGTATTCCACCTTCCCTGATGTCCCT
>XLv80.Sc000163_chr2L/141069-141144(-)_mir-2985a-2
TCTCAATTAAGGTGGGTGGAATAGTATAACAATATTATATGTGTTGTTATAGTATTCCACCTTCCCTGATGTCCCT
>XLv80.chr1S/41537172-41537267(-)_mir-2985b
ATCGCAACACCAAAACAATCTCCATTAAGGTGGGTGGAATAGTATAACAATGTGCTAAATGTTGTTATAGTATCCCACCTACCCTGATGTATATTT
>XLv80.chr1L/46208588-46208683(-)_mir-2985b
ATCGCAACACCAAAACAATCTCCATTAAGGTGGGTGGAATAGTATAACAATGTGCTCAATGTTGTTATAGTATCCCACCTACCCTGATGTATATTT
>XLv80.chr1L/146967004-146967094(+)_mir-3618
TTAAGCTGAATACATTGTGATTTCCAGTAATAGAGACAGTATTTTTGAAGGCTGTCTACATTAATGAAAAGAGCAATGTAGTCAGCTTAAC
>XLv80.chr1L/147007419-147007509(+)_mir-3618
TTAAGCTGAATACATTGTGATTTCCAGTAATAGAGACAGTATTTCTGAAGGCTGTCTACATTAATGAAAAGAGCAATGTAGTCAGCTTAAC
>XLv80.chr1S/76637585-76637662(+)_xla-nov-1a-1
cattgtgcagtgctcgatttctcctccctgccttccttataggagatagtcaaggaggagaaatcgagtgctgcacga
>XLv80.chr2L/57759888-57759946(+)_xla-nov-1b-1
gctcgatttctcctccctgccttccttttaggagatagccagggaggagaaatcgagca
>XLv80.chr9_10L/875697-875759(+)_xla-nov-1c-1
gcacttgatttctcctccctgccttccttataggagatagccagggaggagaaatcgagcgcc
>XLv80.chr2L/151927138-151927197(+)_xla-nov-1c-2
cactcgatttctgctccctggctatctcctatagaaggcagggaggagaaatcgagcgcc
>XLv80.chr6S/63616066-63616126(+)_xla-nov-1c-3
gcactcgatttcccctccctggctatctcctatacaaggcagggaggagaaatcgagcgcc
>XLv80.chr3S/105275970-105276031(+)_xla-nov-1d-1
agcgctcgatttctcctccctgccttccttatatgagatagccaaggaggagaaattgatcg
>XLv80.chr7L/5029148-5029207(+)_xla-nov-1d-2
gctcgatttctcctccctgccttccttataggagatagccaagtgggagaaatcgagcac
>XLv80.chr5L/48864402-48864459(-)_xla-nov-1d-3
gctcgatttctcctccctgccttctataggagatagccagggaggagaaatcaagcga
>XLv80.chr9_10L/44560865-44560929(+)_xla-nov-1d-4
gctcgatttctcctccctgccttccttataggagatagccagacaggagaattcgagcgccgcac
>XLv80.chr5S/15130905-15130976(+)_xla-nov-1d-5
agtgcggcgctcgatttctcctccctgccttcctcataggagatagccagtgaagaaaaatcgagcaccgca
>XLv80.chr6L/4188715-4188778(-)_xla-nov-1d-6
ccgctcgatttctcctccctagctatctcctataagaaaggcagggaggagaaatcgagtgccg
>XLv80.chr4L/14657342-14657404(+)_xla-nov-1d-7
cgctcgatttctcctccctgccttccttataggagatagccaggaaggagaaatcgatcgccg
>XLv80.chr4L/73716167-73716229(-)_xla-nov-1e-1
tggccgtgctcggcttctcctccctggctataagacagggaggagaaatcgagctccaccaga
>XLv80.chr1L/123012804-123012859(+)_xla-nov-1f-1
tcgcttgatttctcctccctgccttctataggagagccagggaggagaaatcgagc
>XLv80.chr1S/23910963-23911025(+)_xla-nov-1g-1
cggcactctatttgtcttccctgccttctataggagatagccagggaggataaatcgagctcc
>XLv80.chr4L/64550236-64550294(+)_xla-nov-1h-1
agtctatttcttctccctgccttccttataggagagagccagggaggagaaatcgagcg
>XLv80.chr9_10L/21040278-21040349(+)_xla-nov-1i-1
gcggcgctctatttctcctccctgtcttccttataggagatatacagggaggataaatcgagcgtcgtgcga
>XLv80.chr1S/182725005-182725082(+)_xla-nov-2a-1
gatcatgcggcgcttgatttctcctccctggatatctcctataaggaaggcagggaggcgaaatcgagcgccgcacga
>XLv80.chr5L/122839207-122839270(+)_xla-nov-2a-2
ggcgctcgatttctcctccctggctatttcctatagaaggcagggaggcgaaatcgagcgcctc
>XLv80.chr6L/4188715-4188778(+)_xla-nov-2b-1
cggcactcgatttctcctccctgcctttcttataggagatagctagggaggagaaatcgagcgg
>XLv80.chr1L/167610953-167611017(+)_xla-nov-2b-2
cactcgatttctgctccctggctcctatctcctataaggaatgcagggaggagaaatcgagtgcc
>XLv80.chr1L/123012804-123012859(-)_xla-nov-2c-1
gctcgatttctcctccctggctctcctatagaaggcagggaggagaaatcaagcga
>XLv80.chr5L/48864402-48864459(+)_xla-nov-2d-1
tcgcttgatttctcctccctggctatctcctatagaaggcagggaggagaaatcgagc
>XLv80.chr8L/90782141-90782204(+)_xla-nov-2e-1
gtgctcgatttctcctccctggctatctcctataaggaaggcagggaggacgaatcaagcgctg
>XLv80.Sc000039_chrNA/88840-88902(+)_xla-nov-2f-1
gcgctcgatttctcctccctggctatctcctctaaggaaggcaaggaggaaaaatcaagcgcc
>XLv80.Sc000022_chr6L/6625831-6625892(+)_xla-nov-2g-1
tcgctcaatttctcctccctggcttatctcctatagaaggcagagaggagaaatggagtgcc
>XLv80.Sc000046_chrNA/1930776-1930838(+)_xla-nov-2h-1
agtctcgatttctcctccctggctatctcctataagaaaggcagggaggataaatggagcacc
>XLv80.chr4S/76649678-76649747(-)_xla-nov-3a-1
ctgtagataacagatcagttctgaagaatcccattttactactacagagcttatctgttatctgctgtgt
>XLv80.chr5S/74682246-74682319(+)_xla-nov-3b-1
ggatatacagtagatacagataagttctgaatcccattgtatactacagagcttatctgttatctgctgtgtat
>XLv80.chr3L/107776200-107776272(+)_xla-nov-3b-2
ctatatagtagatacagataagttctgaagaatcctattgtatactacagtgcttatctgttatctgctgttt
>XLv80.chr1S/141183339-141183413(+)_xla-nov-3c-1
ggacacattgtagataacagataagcactgatgaactccattgtatactacagaacttatctgttatctgctgtg
>XLv80.chr4S/104861185-104861256(-)_xla-nov-3d-1
acaatagataacagataagctctgaagaatcccattatatacaacagagcttatctgttatctactgtgtat
>XLv80.chr8S/20930621-20930688(-)_xla-nov-4a-1
ctaagaccacagagaaaacgggattttttaatacttaccgttaaatccgtttctctgtagtcgaaagg
>XLv80.chr1S/12283119-12283186(-)_xla-nov-4b-1
ccttagacgacagagaaaataggattttttgctactcaccgttaaatccttttctctgtagtcgaaag
>XLv80.chr3L/97090446-97090505(+)_xla-nov-4c-1
gagagtcagagaaaataggatttatgtactcaccgttaaatctgtttctctgagtcgacg
>XLv80.chr5S/114274148-114274212(+)_xla-nov-4d-1
ctaagacgacagagaagacatgatttttattactcactgttaaatctgtttctctgtagtcgaaa
>XLv80.chr7L/66567124-66567193(+)_xla-nov-4e-1
ccagagacgacagagaaaacaggatttttaatactcaccgttaagtctgttgctctgtagtcgatagggg
>XLv80.chr8L/28511473-28511536(+)_xla-nov-4f-1
taagacgatagagaaaacaggattttttgatactcgccattaaatctgtttctctgtagtcata
>XLv80.Sc000019_chr1S/11735002-11735063(+)_xla-nov-5a-1
AATGTCATCCTAGAGTTTTTGTGACCTTTAttatatggtcttggaactcctaggtgatttat
>XLv80.Sc000019_chr1S/11735159-11735219(+)_xla-nov-5a-2
aaagtcatcctggagttctatgacctttattatatagttttggaactcctaggtgatttat
>XLv80.Sc000019_chr1S/11735315-11735377(+)_xla-nov-5a-3
aaagtcatcctggagttctgtgacctttattatatagttttggaactcctaggtgatttataa
>XLv80.Sc000019_chr1S/11735471-11735531(+)_xla-nov-5a-4
aaagtcatcctggagttctatgacctttattatatagttttggaactcctaggtgatttat
>XLv80.Sc000019_chr1S/11735627-11735687(+)_xla-nov-5a-5
aaagtcatcctggagttctatgacctttattatatagttttggaactcctaggtgatttat
>XLv80.chr5L/56534129-56534189(-)_xla-nov-6a-1
ctgaatcgtcagagacaggtagaattctattgtttctacctgtatatctgacaattcagct
>XLv80.chr2L/32768645-32768704(+)_xla-nov-6a-2
ctgaatcgacagatacaagtagaattctattgtttctacctgtatatctgacaattcagc
>XLv80.chr9_10S/30435130-30435191(+)_xla-nov-6b-1
tgctgaatcgtcagagacaggtagaattctattttttctatctgtatatctgacaattcagt
>XLv80.chr3L/78202248-78202308(-)_xla-nov-6c-1
ctaaatcgtccgatacagatagaattctattgtttctatctgtatatctgacgattaagct
>XLv80.chr6S/2157092-2157152(+)_xla-nov-6d-1
actgaatggtcagatccaggtagaattctagtgtttctacttgtatatctgaccattcagc
>XLv80.Sc000191_chrNA/43039-43096(-)_xla-nov-7a-1
AGAAGGGCAAGATAGCATGGATGTGAGTATGTTCATTCAAGTATCTTTTCCTTTTAAC
>XLv80.Sc000191_chrNA/44165-44223(-)_xla-nov-7a-2
TAGAAGGGCAAGATAGCATGGATGTGAGTATGTTCATTCAGGTATCTTTTCCTTCTAAC
>XLv80.Sc000191_chrNA/44329-44387(-)_xla-nov-7b-1
TAGAGGGGGAGGTAGCATGAATGTGATTATGTTCATTCCAGTTACTTTCCCTTCTAACT
>XLv80.Sc000191_chrNA/43780-43838(-)_xla-nov-7c-1
TAGAAGGGCAACATAGCATGGATGTGAGTATGTTCATTCAAGTATCTTTTCCTTCTAAC
>XLv80.chr9_10S/2814549-2814617(+)xla-nov-8a-1
ggaaacctactcgtttcgtgccttaactctcccggcacttcatcaaggcacgaaacacgtaggtttCCT
>XLv80.chr9_10L/109437419-109437497(+)_xla-nov-9a-1
atgttgctggactacaactcccagcatgcctcaacctttattatatgtcacattattctgggaattgtagtccagcaac
>XLv80.chr9_10L/110461226-110461295(-)_xla-nov-9b-1
tggactacagctcccagcatgcctcaaccttcattatatgtcagattattctgggaattgtagtccagca
>XLv80.chr2S/24012185-24012251(+)_xla-nov-9b-1
ccggactacagctcccagcatgcctcaacattgataatgttacattctgggatttgtagtccagcaa
>XLv80.Sc000036_chr2S/1718624-1718693(-)_xla-nov-10a-1
cacagcagataacagataagctctgtagtggtataatggaaatttacagaaattatctgttatccactgt
>XLv80.chr3S/19012177-19012241(+)_xla-nov-10a-2
gcagataacagataagctctgtagtatacaatgtgatttttcagaacttatctgttatctactgt
>XLv80.chr9_10L/27890554-27890618(+)_xla-nov-10a-3
gcagataacagataagctctgtagtatacaatgtgatttttcagaacttatctgttatctactgt
>XLv80.Sc000092_chrNA/209354-209416(+)_xla-nov-11a-1
atgaatttcgaatttatgggagttttggggagttttaaaaaaactcacatgaattcaaaattc
>XLv80.chr4S/69737393-69737460(-)_xla-nov-11a-2
ggggaatttcgaatttatgggagttttgcgaagtttttaaaaactcacatgaatttgaaatttgacct
>XLv80.chr5S/43794697-43794765(+)_xla-nov-11a-3
tggctgaatttcgaatttatgggagttttgggaagtttttaacaaactcgcatgaattcgaaatttgac
>XLv80.chr1L/21239431-21239495(+)_xla-nov-12a-1
tagcagataacaaatacactctgtagaatcccattatatgctatagagtatctgtaatctgttaa
>XLv80.chr2S/61974408-61974475(+)_xla-nov-12b-1
cagcagataacaaatacactctgtacaatcctgttgtatactacagagctaatctgttatctactgtg
>XLv80.chr9_10L/92324358-92324423(+)_xla-nov-12c-1
ctgtagataacaaataagctctgtagaatcctattgtatattcagagcctatcggctatctgcagt
>XLv80.chr4L/106372247-106372305(+)_xla-nov-13a-1
cacagttgaacgaaatagccgaatttttagttaaagtacagcttttcgttctactgagc
>XLv80.Sc000040_chrNA/1152474-1152536(+)_xla-nov-14a-1
tacagaaattgctggatattaagcatgaattgcatattgcttaccatctgcaatcatctggag
>XLv80.Sc000067_chrNA/628106-628168(+)_xla-nov-14a-2
tacagaaattgctggatattaagcacgaattgcatattgcttaccatccgcaatcatctggag
>XLv80.Sc014887_chrNA/718-780(+)_xla-nov-14a-3
tacagaaattgctggatattaagcatgaattgcatattgcttaccatccgcaatcatctggag
>XLv80.chr1L/84399708-84399779(+)_xla-nov-15a-1
cctgctggcggcttcttgagtgtgcgaccgggtagcttaccgcggtcgcacactcaaaaagccaccagcagg
>XLv80.Sc000191_chrNA/42729-42793(-)_xla-nov-16a-1
GTTTTCAGGCCCATGTCACAATCATGTGAATTCATATTCATGGCTGTTAGTGGGTCTCAAGCTGG
>XLv80.Sc000191_chrNA/43384-43448(-)_xla-nov-16a-2
AGTTTTCAGGCCCATGTCACAGTCATGTGAATCCATATTCATGGCTGTTAGTGGGTctcaagctg
>XLv80.Sc000191_chrNA/43946-44009(-)_xla-nov-16a-3
GTTTTCAGGCCCATGTCACAGTCATGTGAATTCATATTCATGGCTGTTAGTGGGTCTCAAGCTG
>XLv80.Sc000191_chrNA/43212-43272(-)_xla-nov-16b-1
TTTCAGGCCCATGTCACAGTCATGTGAATTCATATTCATGGCTGTTGGTGGGTCTCAAGCT
>XLv80.chr1L/66252906-66252972(-)_xla-nov-17a-1
CCTTTGTGTTGCTAGTGAATCAGCTTGCCACTAGATAGCTGCTGAATGACAAGCAGACACAAAGGCA
>XLv80.chr1S/59856273-59856336(-)_xla-nov-17a-2
TTTGTGTTGCTAGTGAATCAGCTTGCCACTAGATAGCTGCTGAATGACAAGTAGACACAAAGGC
>XLv80.chr2L/123528914-123528970(-)_xla-nov-18a-1
TTTGCCATAAATGATCTGTTGCTTGTCGTTAAAGTACAGCATGTTTATGGGGGACAT
>XLv80.chr2S/107292845-107292901(-)_xla-nov-18a-2
TTTGCCATAAATGATCTGTTGCTTGTCATTAAAGTACAGCATGTTTATGGGGGACAT
>XLv80.chr4L/120338668-120338739(+)_xla-nov-19a-1
ctcggagcactttgttctctgaagtcgcccgaagtttccttgtgaggcgacttcaaaaaacgaagcactccg
>XLv80.chr2L/158239909-158239967(+)_xla-nov-20a-1
tagtgctgaatcatcagatacaggtattgtttctacctgtatatctgacggttcagctc
>XLv80.Sc000060_chrNA/466976-467036(-)_xla-nov-21a-1
GATGAAATCACCCTATGACCTGTTTCTCCTACCCCACAGGATAGGTTGATTTCATTGAATA
>XLv80.Sc000191_chrNA/45553-45615(-)_xla-nov-22a-1
GTTACAATGGCAAGATAGGACTGATGTGAGTATGTTCATCTTTCCATCTTGCCATTCTAGCTG
>XLv80.Sc000210_chrNA/15039-15102(-)_xla-nov-23a-1
TTTCAAGTACCATCTAACAGTCATGTGACTTTTCATTCATGGCTGTTAGTGGGACTTGCAGCTG 
>XLv80.chr8L/112811161-112811225(+)_xla-nov-23a-2
GATTCAAGTACCATCTAACAGTCATGTGAATTTACATTCATGGCTGTTAGTGGGACTTGCAGCTG
>XLv80.chr7L/96824680-96824738(-)_xla-nov-24a-1
cgatccttccataggctgaagtcctgttttctttagtaattggcctatggaaggatcgt
>XLv80.chr5L/68525071-68525134(-)_xla-nov-24b-2
atcgatccttccataggctgaagtgctgttttcatttgtaattggcctatggaaggatcgcacc
>XLv80.chr2S/107315499-107315559(-)_xla-nov-25a-1
gacttcactccaattcttgattctacttttaactgcatcaagcattggagtgaagtctgtt
>XLv80.chr7S/69825786-69825852(-)_xla-nov-26a-1
cgtttcagtcctgcacagaggacctttatcaacgcatcaaaggtactctgtgcaggaccgaaacgtt
>XLv80.chr2L/55257060-55257125(-)_xla-nov-27a-1
GATGTCTGGCAAACCTACATTATGAATCAAAAGCTAATGATTTGTAATTTAGGTTTGGCAGAGATC
>XLv80.chr1L/50767847-50767922(-)_xla-nov-28a-1
ggctctactgcgcatgtgccgaatgtcacgaagttttccaatttcgtgacattcggcgtatgcgcagtagatccgt
>XLv80.chr3L/130404359-130404423(+)_xla-nov-28a-2
gtgacattcggcgtatgcgcagtagattcgtaccggtaaatgttcctactgcgcatgcgccagaa
>XLv80.chr7L/104773950-104774009(-)_xla-nov-29a-1
AGAAGGAAACACATTTTTACTTGTAAggcaccccaagtataacatgccttttcttctcct
>XLv80.chr2L/62282486-62282545(-)_xla-nov-30a-1
aatctttccataggctgattacgaatggaaacaggaattcagcctatggaaggatcactc
>XLv80.chr5L/127854619-127854683(-)_xla-nov-30a-2
cgcgatccttccataggctgattatgaatcaaaacaggacttcagcctatggaaggaactctccg
>XLv80.Sc000210_chrNA/4-63(-)_xla-nov-31a-1
TGTCTCCACCTTACAGTCATGTAAATTCACACGGTTCATGGCTGTAAGTGAGGACGCCAG
>XLv80.chr8L/112810469-112810526(+)_xla-nov-31a-2
AGTGTCTCCACCTTACAGTCATGTAAATTCATAGGGTTCATGGCTGTAAGTGGGGACA
>XLv80.chr1S/127101845-127101911(-)_xla-nov-32a-1
gaacgtagaatctacgttctgtggcatttcaagttacttttctacagaaagtagattctaccttctg
>XLv80.chr6L/53001738-53001800(-)_xla-nov-32a-2
tcgtagaatctacgttctgtggcacttaggtacttttatccacagaaggtagattctatgatc
>XLv80.chr7L/26359673-26359735(-)_xla-nov-33a-1
TTGATCGGATCTTGTACAATTTGACCAGGCAGGTGGATGTCCAAATTGTACTGATCCCATCTT
>XLv80.chr7S/20438292-20438355(-)_xla-nov-33a-2
ATTGATCGGATCTTGTACAATTTGACCACGCAGGTGGATGTCCAAATTGTACTGATCCCATCTC
>XLv80.chr1S/104513033-104513099(+)_xla-nov-34a-1
gcatgtgcagtatagcaaatagccgtgctttaacgaaaaaacccagctatttcgttctactgcatat
>XLv80.chr3L/46973798-46973859(-)_xla-nov-35a-1
ctgacacgactgttggctgcagacgcaacatgcatcgcctgcatctgacagttgtgttggat
>XLv80.chr5L/140016215-140016282(-)_xla-nov-36a-1
tgaaacaatgtagcagtcagctggtgtgcagacctgaaggataacagccttctgcaacattgtttcTT
>XLv80.Sc000210_chrNA/147-204(-)_xla-nov-37a-1
TTGGATGGCAAGTTTCATGGATGTGAGTATGTTCATTCATGAATCTCGCCACTCTGAC
>XLv80.Sc000210_chrNA/14840-14896(-)_xla-nov-38a-1
TGAATGCCAAGGTTTATGAATTAGAGTAGGTTCATTCATAGATCTTGGTATTCTGAC
>XLv80.Sc000029_chr2S/1119749-1119809(-)_xla-nov-39a-1
gttcaattttgacctggacaactcggttttttgaagggctgtctgggtcaaaattgcctCG
>XLv80.Sc000020_chr6L/3398062-3398122(+)_xla-nov-40a-1
tatactcatgccattcccttcctgtgatgtcaacgtcaggttgggtcaggcatgggtatat
>XLv80.Sc000022_chr6L/3045013-3045074(+)_xla-nov-41a-1
TTTAGTGCAGTATTAAAGCTATGTGTATATATTTCACAGATCTTTCAACATTGCACTAAGCC
>XLv80.Sc000059_chr2L/875418-875481(+)_xla-nov-42a-1
gcagaagaggcaactgcctagggcggaatgatttgtgggtgctggacaggtacctcttctgctt
>XLv80.chr1L/104189582-104189649(-)_xla-nov-43a-1
GACACTTCACTGAGCACCAGAAGTTCCATAAAGAATAATAAAGTCTTGTGCTTAGTGAAGTTCAGGGG
>XLv80.chr1S/21569170-21569231(+)_xla-nov-44a-1
GCGGATAACGGATCCTATGCTTGTACCTCCAAAACcaagcataggttacgttatccggaaac
>XLv80.chr2L/17320814-17320887(-)_xla-nov-45a-1
tttgcagaaacacagaatgggtatgagtgtgaaacttcattttcattgatatctgctccgtgtgtctgcatgca
>XLv80.chr2L/49709131-49709191(+)_xla-nov-46a-1
ttcagtgagtttgtaattgatccttggcatacagctcagaatcaaaagaaagtcactgatt
>XLv80.chr2L/99221294-99221387(-)_xla-nov-47a-1
cttcggtgcaggcacatgcagctgattttgtcaggagaatgcaaactcttgtgttttgttattgaaatcagatgcgtgtgcctgcagttgagcc
>XLv80.chr2S/63583328-63583389(+)_xla-nov-48a-1
cctcccagagctgccttcccgccagctagaatctaaaccgctggtgggatggcactcggagc
>XLv80.chr2S/69655171-69655234(+)_xla-nov-49a-1
AACACTTCAAATAGGCCTTTGTTGTTCCAATATGAGTACAATGCTGGGCCTTTTTGAAGAACAA
>XLv80.chr3L/125060791-125060850(+)_xla-nov-50a-1
ACTGGGTGAGTTTAAGAGTTGTAGATATTTTGGATGTTTCAGCTCTTTAACTTTCCAGGT
>XLv80.chr4L/80421951-80422015(-)_xla-nov-51a-1
ATTCCTTCTTGCAGAAAGATCAGGTTGTAATGTAGCCTGACCTTTCCGAGAGTTGGATACATTGT
>XLv80.chr4S/26403052-26403110(+)_xla-nov-52a-1
CGTTTCTAATGTAGGAGGGGTGTCCTGATTGTTCATGTCACCACCTGCATTAGTAACAT
>XLv80.chr8L/90670421-90670485(-)_xla-nov-53a-1
AAGCAGTGTGCAGGGTTGTTTTTTAATACTAACTCAATGAGGAACAAACCTGCACACTGCTATCT
>XLv80.chr8S/20658129-20658195(+)_xla-nov-54a-1
gacgttcttctgcttagaaaagatttgggaaagcgtctaattttttttcctaagcagaagaacatca
>XLv80.chr9_10L/114532985-114533043(+)_xla-nov-55a-1
cttacgcgtttcatgtcagaagcctatgattaagtgtttatgacacgaaatgcgttagg
>XLv80.chr9_10L/6495779-6495838(+)_xla-nov-56a-1
gttttctgacgtcgcccaaagttgcttcacaagggaacctctgggcgacttcggaaaacc
>XLv80.chr9_10S/103418704-103418769(+)_xla-nov-57a-1
aagctgactctgagaaagggagattttgtgtactcaccattaaatctctttctcttcagtcgcttg
>XLv80.Sc000241_chrNA/28537-28596(+)_xla-nov-58a-1
cagactgttggatgcagatgctgcgcagcgtatatgctgcatctgcatccgacagtcatg
>XLv80.chr1L/71568905-71568964(-)_xla-nov-59a-1
GCATCGCGTTAACCGGAAGTCTCATGTATTATTGTGGGACTTCTGGGTGACACGACGTGA
>XLv80.chr1L/76823493-76823555(-)_xla-nov-60a-1
actacatttatccaactgtcgtctgatgctgcattttcatgacagttggataaatgtagttct
>XLv80.chr1S/64872770-64872830(-)_xla-nov-61a-1
TGCATCGCGTTAACCGGAAGTCTCATGTTTTATTGTGGGACTTCTGGGTGACACGACGTGA
>XLv80.chr1S/89858834-89858892(-)_xla-nov-62a-1
cctaagtgtgtgaccaccgtaaactgaccattagcttaccgcggtcgcacactcaagaa
>XLv80.chr2L/135925899-135925969(-)_xla-nov-63a-1
tgatgtttctctgattaggaaagatttgagaaagttttacattttttttccttaaccagaagaacattaga
>XLv80.chr2L/142848931-142848989(+)_xla-nov-64a-1
agttttctgaagtcgccccaaagtttcctcatgaggcaactttgggcgacttcagaaaa
>XLv80.chr2L/63427173-63427236(+)_xla-nov-65a-1
AACTCCCTGTACTTGATCATATATCAATATGCAGAACCCTTATATGATCCAATGCAGGGAGTTG
>XLv80.chr2L/77294344-77294407(-)_xla-nov-66a-1
catgcgaaattggtgcaatcttctggtcgcagttgttagggaagattgcgccaactgcgcatgc
>XLv80.chr4L/40929249-40929307(-)_xla-nov-67a-1
aactgcattcccctgcacaagaccttttatgcattccagtgacggggaatgcaggtaga
>XLv80.chr4L/64582693-64582751(+)_xla-nov-68a-1
TTGTTCCTCTGGTTTGGCCTAAGCTATTGTACTACTTGAGTCagatctgtggagtctac
>XLv80.chr5L/52372284-52372341(-)_xla-nov-69a-1
taccaaactgtagattttgccactcctaatattgtagcaatttctcaggtgggttttt
>XLv80.chr8L/77458298-77458359(+)_xla-nov-70a-1
GCACAACTCCCGTTGTCCTGCTGTGTTGGCAAGAGTGCAGCTCAGTGACGGGAGGTGAACTT
