# Supplementary material for: microRNAs associated with early neural crest development in Xenopus laevis
Source: BMC Genomics. 2018 Jan 18;19:59. doi: 10.1186/s12864-018-4436-0 (PMC5774138; doi:10.1186/s12864-018-4436-0)
Supplement: Supplementary file 6 — Alignment files of small RNAs to the hairpins. (TXT 1995 kb) [file 12864_2018_4436_MOESM6_ESM.txt]

XLv80.Sc000499_chrNA/16769-16857(-)_let-7a 
GTGGGCTTCAGGCTGAGGTAGTAGGTTGTATAGTTGAGGATAACACCAAAGGAGATAACTGTACAGCCTCCTATCTTTCCCTGGGGCTT
.............TGAGGTAGTAGGTTGTATAGT.......................................................	526
.............TGAGGTAGTAGGTTGTATAGTT......................................................	428
.............TGAGGTAGTAGGTTGTATAG........................................................	92
.............TGAGGTAGTAGGTTGT............................................................	27
..........................................................CTGTACAGCCTCCTATCTTTCC.........	15
.............TGAGGTAGTAGGTTGTAT..........................................................	7
.............TGAGGTAGTAGGTTGTATA.........................................................	7
............CTGAGGTAGTAGGTTGTATAGT.......................................................	6
.........................................................ACTGTACAGCCTCCTATCTTTC..........	5
.........................................................ACTGTACAGCCTCCTATCTTT...........	4
............CTGAGGTAGTAGGTTGTATAGTT......................................................	2
.............TGAGGTAGTAGGTTGTATAGTTG.....................................................	2
.............TGAGGTAGTAGGTTGTA...........................................................	1
...............AGGTAGTAGGTTGTATAGTT......................................................	1
.............TGAGGTAGTAGGTTGTATAGTTGAGG..................................................	1
.............TGAGGTAGTAGGTTGTATAGTTGAGGA.................................................	1
..........................................................CTGTACAGCCTCCTATCT.............	1
..((((((((((..(((((((.((((((((((((((.(.....).((...))...)))))))))))))).)))))))..)))))))))) (-40.80)

XLv80.Sc000231_chrNA/485-581(-)_let-7a 
ACTGCCCTTTGGGGTGAGGTAGTAGGTTGTTTAGTTGTGGGTTGCACCCCGACATTTGGAGAACTATACAATCTACTGTCTTTCCTGAAGTGGCTGT
..............TGAGGTAGTAGGTTGTTTAGTT.............................................................	158
..............TGAGGTAGTAGGTTGTTTAGT..............................................................	28
..............TGAGGTAGTAGGTTGT...................................................................	27
...............................................................CTATACAATCTACTGTCTTTCC............	27
..............TGAGGTAGTAGGTTGTTTAG...............................................................	4
......................................................TTTGGAGAACTATACAATCTACTGTCTTTC.............	2
...............................................................CTATACAATCTACTGTCTTTC.............	2
.................................................................ATACAATCTACTGTCTTTC.............	2
((.((((((..(((.(((..((((((((((.((((((((((......))).)))........)))).))))))))))..))))))..))).))).)) (-40.10)

XLv80.Sc000499_chrNA/15823-15911(-)_let-7a-2 
GTGGGCTCCAGGCTGAGGTAGTAGGTTGTATAGTTGAGGATAACACCAAAGGAGATAACTGTACAGCCTCCTATCTTTCCCTGGGGCTT
.............TGAGGTAGTAGGTTGTATAGT.......................................................	526
.............TGAGGTAGTAGGTTGTATAGTT......................................................	428
.............TGAGGTAGTAGGTTGTATAG........................................................	92
.............TGAGGTAGTAGGTTGT............................................................	27
..........................................................CTGTACAGCCTCCTATCTTTCC.........	15
.............TGAGGTAGTAGGTTGTAT..........................................................	7
.............TGAGGTAGTAGGTTGTATA.........................................................	7
............CTGAGGTAGTAGGTTGTATAGT.......................................................	6
.........................................................ACTGTACAGCCTCCTATCTTTC..........	5
.........................................................ACTGTACAGCCTCCTATCTTT...........	4
............CTGAGGTAGTAGGTTGTATAGTT......................................................	2
.............TGAGGTAGTAGGTTGTATAGTTG.....................................................	2
.............TGAGGTAGTAGGTTGTA...........................................................	1
...............AGGTAGTAGGTTGTATAGTT......................................................	1
.............TGAGGTAGTAGGTTGTATAGTTGAGG..................................................	1
.............TGAGGTAGTAGGTTGTATAGTTGAGGA.................................................	1
..........................................................CTGTACAGCCTCCTATCT.............	1
..((((((((((..(((((((.((((((((((((((.(.....).((...))...)))))))))))))).)))))))..)))))))))) (-43.60)

XLv80.chr7L/113013217-113013305(-)_let-7a-2 
GTGAGCTCCAGGCTGAGGTAGTAGGTTGTATAGTTGAGGATAACACCAAAGGAGATAACTGTACAGCCTCCTATCTTTCCCTGGGGCTT
.............TGAGGTAGTAGGTTGTATAGT.......................................................	526
.............TGAGGTAGTAGGTTGTATAGTT......................................................	428
.............TGAGGTAGTAGGTTGTATAG........................................................	92
.............TGAGGTAGTAGGTTGT............................................................	27
..........................................................CTGTACAGCCTCCTATCTTTCC.........	15
.............TGAGGTAGTAGGTTGTAT..........................................................	7
.............TGAGGTAGTAGGTTGTATA.........................................................	7
............CTGAGGTAGTAGGTTGTATAGT.......................................................	6
.........................................................ACTGTACAGCCTCCTATCTTTC..........	5
.........................................................ACTGTACAGCCTCCTATCTTT...........	4
............CTGAGGTAGTAGGTTGTATAGTT......................................................	2
.............TGAGGTAGTAGGTTGTATAGTTG.....................................................	2
.............TGAGGTAGTAGGTTGTA...........................................................	1
...............AGGTAGTAGGTTGTATAGTT......................................................	1
.............TGAGGTAGTAGGTTGTATAGTTGAGG..................................................	1
.............TGAGGTAGTAGGTTGTATAGTTGAGGA.................................................	1
..........................................................CTGTACAGCCTCCTATCT.............	1
..((((((((((..(((((((.((((((((((((((.(.....).((...))...)))))))))))))).)))))))..)))))))))) (-44.40)

XLv80.Sc000231_chrNA/138-240(-)_let-7b 
GCCTTGCCGGGATGAGGTAGTAGGTTGTGTGGTTTCAGGGCAGTGATTTTTGCCCCAATCAGGAGATAACTATACAACCTACTGCCTTCCCTGGTGGGCGCCA
............TGAGGTAGTAGGTTGTGTGGTT.....................................................................	50
............TGAGGTAGTAGGTTGTGTGGTTT....................................................................	33
............TGAGGTAGTAGGTTGT...........................................................................	27
............TGAGGTAGTAGGTTGTGTGGT......................................................................	21
............TGAGGTAGTAGGTTGTGTGG.......................................................................	10
.............GAGGTAGTAGGTTGTGT.........................................................................	1
.............GAGGTAGTAGGTTGTGTGGTT.....................................................................	1
((((..(((((..(((((((((((((((((((((...((((((......))))))..(((....)))))))))))))))))))))))).)))))..)).)).. (-57.60)

XLv80.chr2L/58268819-58268900(-)_let-7b 
CTGACTGAGGTAGTAGTTTGTGTAGTTAGGGGGCAGTGGTGTTTGCCCATGGAGATAACTAGACAAACTACTGCCTTGCCAG
.....TGAGGTAGTAGTTTGTGTAGTT.......................................................	1901
.....TGAGGTAGTAGTTTGTGTAGTTA......................................................	796
.....TGAGGTAGTAGTTTGTGTAGT........................................................	471
..........................................................CTAGACAAACTACTGCCTTGC...	91
.....TGAGGTAGTAGTTTGTGTAG.........................................................	64
.....TGAGGTAGTAGTTTGTGTA..........................................................	19
.....TGAGGTAGTAGTTTGTGTAGTTAG.....................................................	19
.........................................................ACTAGACAAACTACTGCCTTGC...	17
.........................TTAGGGGGCAGTGGTGTTTGCCCATGGAGATAACT......................	14
.....TGAGGTAGTAGTTTGTG............................................................	12
............................................................AGACAAACTACTGCCTTGC...	11
......GAGGTAGTAGTTTGTGTAGT........................................................	9
..........................................................CTAGACAAACTACTGCCTTG....	9
...........................................................TAGACAAACTACTGCCTTGC...	8
.....TGAGGTAGTAGTTTGT.............................................................	7
..........................................................CTAGACAAACTACTGCCTT.....	6
.............................................................GACAAACTACTGCCTTGC...	6
......GAGGTAGTAGTTTGTGTAGTT.......................................................	4
......GAGGTAGTAGTTTGTGTAGTTA......................................................	4
.........................TTAGGGGGCAGTGGTGTTTGCCCATGGAGATAA........................	4
.........................................................ACTAGACAAACTACTGCCTTG....	4
....CTGAGGTAGTAGTTTGTGTAGTT.......................................................	3
.....TGAGGTAGTAGTTTGTGTAGTTAGGG...................................................	3
.....TGAGGTAGTAGTTTGTGTAGTTAGGGGG.................................................	3
.............TAGTTTGTGTAGTTAGGGGGCAGT.............................................	3
.....TGAGGTAGTAGTTTGTGT...........................................................	2
.........GTAGTAGTTTGTGTAGTT.......................................................	2
............................................................AGACAAACTACTGCCTTG....	2
....CTGAGGTAGTAGTTTGTGTAGT........................................................	1
.....TGAGGTAGTAGTTTGTGTAGTTAGG....................................................	1
.....TGAGGTAGTAGTTTGTGTAGTTAGGGG..................................................	1
.............TAGTTTGTGTAGTTAGGGGGCAG..............................................	1
...........................AGGGGGCAGTGGTGTTTGCCCATGGAGATA.........................	1
.........................TTAGGGGGCAGTGGTGTTTGCCCATGGAGATAAC.......................	1
...............................................CATGGAGATAACTAGACAAACTACTGCC.......	1
...................................................GAGATAACTAGACAAACTACTGCCTTGC...	1
.....................................................GATAACTAGACAAACTACTGCCTTGC...	1
(((.(.(((((((((((((((.((((((..((((((......)))))).......)))))).)))))))))))))))).))) (-40.80)

XLv80.Sc000028_chrNA/4082373-4082475(-)_let-7b 
GCCTTGCCGGGATGAGGTAGTAGGTTGTGTGGTTTCAGGGCAGAGATTTGTGCCCCAATCAGGAGATAACTATACAACCTACTGCCTTCCCTGGTGGGCGCCA
............TGAGGTAGTAGGTTGTGTGGTT.....................................................................	50
............TGAGGTAGTAGGTTGTGTGGTTT....................................................................	33
............TGAGGTAGTAGGTTGT...........................................................................	27
............TGAGGTAGTAGGTTGTGTGGT......................................................................	21
............TGAGGTAGTAGGTTGTGTGG.......................................................................	10
.............GAGGTAGTAGGTTGTGT.........................................................................	1
.............GAGGTAGTAGGTTGTGTGGTT.....................................................................	1
((((..(((((..(((((((((((((((((((((...(((((........)))))..(((....)))))))))))))))))))))))).)))))..)).)).. (-55.90)

XLv80.chr2S/9125158-9125284(-)_let-7c-1 
ACACTGGAAATGTGTGCATCCAGGTTGAGGTAGTAGGTTGTATGGTTTAGAATGACACCCTGGGAGTTAACTGTACAACCTTCTAGCTTTCCTTGGAGCTCACTTGAACCATCGAAGAATCATCATC
.........................TGAGGTAGTAGGTTGTATGGTT................................................................................	71
.........................TGAGGTAGTAGGTTGT......................................................................................	27
......................................................................CTGTACAACCTTCTAGCTTTCC...................................	19
.........................TGAGGTAGTAGGTTGTATGGT.................................................................................	12
.........................TGAGGTAGTAGGTTGTAT....................................................................................	7
.........................TGAGGTAGTAGGTTGTATGGTTT...............................................................................	7
........................TTGAGGTAGTAGGTTGTATGGTT................................................................................	4
.........................TGAGGTAGTAGGTTGTA.....................................................................................	1
.........................TGAGGTAGTAGGTTGTATG...................................................................................	1
...............................................TAGAATGACACCCTGGGAGTTAA.........................................................	1
......................................................................CTGTACAACCTTCTAGCTTTC....................................	1
....(((....(((.((.((((((..(((.(((.((((((((((((......((((.((...)).)))))))))))))))).))).)))..)))))))).))).....)))................ (-42.70)

XLv80.Sc000025_chrNA/941450-941534(+)_let-7e-1 
TGTGGGATGAGGTAGTAGGTTGTTTAGTTATTGGGCCACACCCACCACAGGGAGAGAACTAAACAACCTACTGTCTCTCCTAAAG
.......TGAGGTAGTAGGTTGTTTAGTT........................................................	158
.......TGAGGTAGTAGGTTGTTTAGT.........................................................	28
.......TGAGGTAGTAGGTTGT..............................................................	27
.......TGAGGTAGTAGGTTGTTTAGTTA.......................................................	9
.......TGAGGTAGTAGGTTGTTTAG..........................................................	4
..........................................................CTAAACAACCTACTGTCTCT.......	1
..........................................................CTAAACAACCTACTGTCTCTC......	1
..(((((.(((..((((((((((((((((..((((.....))))((....))....))))))))))))))))..))))))))... (-41.10)

XLv80.chr4S/113843235-113843321(-)_let-7e-1 
CTGTGGGATGAGGTAGTAGGTTGTTTAGTTATTGGGCCTTGCCCACCACTGGGAGAGAACTACACAACCTACTGTCTCTCCTAAAGT
........TGAGGTAGTAGGTTGTTTAGTT.........................................................	158
........TGAGGTAGTAGGTTGTTTAGT..........................................................	28
........TGAGGTAGTAGGTTGT...............................................................	27
........TGAGGTAGTAGGTTGTTTAGTTA........................................................	9
........TGAGGTAGTAGGTTGTTTAG...........................................................	4
((.(((((.(((..((((((((((.(((((..(((((...)))))((....))....))))).))))))))))..)))))))).)). (-40.30)

XLv80.Sc000028_chrNA/4082688-4082787(-)_let-7f-1 
CCGACTGCCCTTTGGGGTGAGGTAGTAGGTTGTTTAGTTGTGGGTTGCACCCCGACGTTTGGATAACTATACAATCTACTGTCTTTCCTGAAGTGGCTGT
.................TGAGGTAGTAGGTTGTTTAGTT.............................................................	158
.................TGAGGTAGTAGGTTGTTTAGT..............................................................	28
.................TGAGGTAGTAGGTTGT...................................................................	27
..................................................................CTATACAATCTACTGTCTTTCC............	27
.................TGAGGTAGTAGGTTGTTTAG...............................................................	4
..................................................................CTATACAATCTACTGTCTTTC.............	2
....................................................................ATACAATCTACTGTCTTTC.............	2
...((.((((((..(((.(((..((((((((((.((((((((((.....)))..........))))))).))))))))))..))))))..))).))).)) (-42.20)

XLv80.chr8S/36774926-36775008(-)_let-7f 
TGCCGGATGAGGTAGTAGATTGTATAGTTTTGGGGTCACACCCGATCTGGGAGATAACTATACAGTTTACTGTCTTTCCTGCG
.......TGAGGTAGTAGATTGTATAGTT......................................................	26596
.......TGAGGTAGTAGATTGTATAGT.......................................................	2542
.......TGAGGTAGTAGATTGTATAG........................................................	277
.......TGAGGTAGTAGATTGTATAGTTT.....................................................	262
.......TGAGGTAGTAGATTGTATA.........................................................	235
........GAGGTAGTAGATTGTATAGTT......................................................	184
.............................TTGGGGTCACACCCGATCTGGGAGATAA..........................	133
.......TGAGGTAGTAGATTGTAT..........................................................	78
.......TGAGGTAGTAGATTGT............................................................	45
.............................TTGGGGTCACACCCGATCTGGGAGATA...........................	32
.......TGAGGTAGTAGATTGTA...........................................................	31
.........................................................CTATACAGTTTACTGTCTTTC.....	28
.......TGAGGTAGTAGATTGTATAGTTTTGGGGT...............................................	23
.......TGAGGTAGTAGATTGTATAGTTTTGGGG................................................	20
......ATGAGGTAGTAGATTGTATAGTT......................................................	13
..........GGTAGTAGATTGTATAGTT......................................................	13
.......TGAGGTAGTAGATTGTATAGTTTTGGGGTC..............................................	12
.........AGGTAGTAGATTGTATAGTT......................................................	11
.......TGAGGTAGTAGATTGTATAGTTTTGGG.................................................	11
........GAGGTAGTAGATTGTATAG........................................................	10
............TAGTAGATTGTATAGTT......................................................	7
.......TGAGGTAGTAGATTGTATAGTTTTGGGGTCA.............................................	7
.....................................................ATAACTATACAGTTTACTGTCTTTC.....	7
.........AGGTAGTAGATTGTATAGT.......................................................	6
........GAGGTAGTAGATTGTATAGT.......................................................	5
.......TGAGGTAGTAGATTGTATAGTTTT....................................................	5
......ATGAGGTAGTAGATTGTATAGT.......................................................	4
...........GTAGTAGATTGTATAGTT......................................................	4
..............................TGGGGTCACACCCGATCTGGGAGATAA..........................	4
........GAGGTAGTAGATTGTATAGTTT.....................................................	3
.......TGAGGTAGTAGATTGTATAGTTTTGGGGTCACA...........................................	3
.............AGTAGATTGTATAGTT......................................................	2
.........AGGTAGTAGATTGTATAGTTTT....................................................	2
......................................................TAACTATACAGTTTACTGTCTTT......	2
.........................................................CTATACAGTTTACTGTCTTT......	2
..........GGTAGTAGATTGTATA.........................................................	1
.........AGGTAGTAGATTGTATAGTTT.....................................................	1
.............................TTGGGGTCACACCCGATCTGGGAGAT............................	1
.......................................................AACTATACAGTTTACTGTCTTT......	1
.((.(((.(((..(((((((((((((((((((((......)))))..........))))))))))))))))..)))))).)). (-35.90)

XLv80.chr4L/121826565-121826658(+)_let-7g 
GGGCTGAGGTAGTTGTTTGTACAGTTTAAGGGTCTGTGACACCACCCTCTATTGGAGATAACTGTACAGGCCACTGCCTTGCCTAGGACAGAGC
....TGAGGTAGTTGTTTGTACAGTT....................................................................	10834
....TGAGGTAGTTGTTTGTACAGT.....................................................................	1000
....TGAGGTAGTTGTTTGTACAGTTT...................................................................	146
.............................................................CTGTACAGGCCACTGCCTTGC............	126
....TGAGGTAGTTGTTTGTACAG......................................................................	106
.....GAGGTAGTTGTTTGTACAGTT....................................................................	80
....TGAGGTAGTTGTTTGTACA.......................................................................	53
..........................TAAGGGTCTGTGACACCACCCTCTATTGGAGATAA.................................	49
..........................TAAGGGTCTGTGACACCACCCTCTATTGGAGATA..................................	25
..........................TAAGGGTCTGTGACACCACCCTCTATTGGAGAT...................................	22
......AGGTAGTTGTTTGTACAGTT....................................................................	20
....TGAGGTAGTTGTTTGTAC........................................................................	19
....TGAGGTAGTTGTTTGT..........................................................................	16
....TGAGGTAGTTGTTTGTACAGTTTA..................................................................	13
.............................................................CTGTACAGGCCACTGCCTTG.............	11
.............................................................CTGTACAGGCCACTGCCTTGCC...........	11
..........................TAAGGGTCTGTGACACCACCCTCTATTGGAGA....................................	10
....................................................TGGAGATAACTGTACAGGCCACTGCCTTGC............	9
....TGAGGTAGTTGTTTGTA.........................................................................	8
.....GAGGTAGTTGTTTGTACAGT.....................................................................	7
........GTAGTTGTTTGTACAGTT....................................................................	6
....TGAGGTAGTTGTTTGTACAGTTTAAGGGTC............................................................	6
............................................................ACTGTACAGGCCACTGCCTTGC............	6
..........................TAAGGGTCTGTGACACCACCCTCTATTGGA......................................	4
..................................................ATTGGAGATAACTGTACAGGCCACTGCCTTGC............	4
.........................................................ATAACTGTACAGGCCACTGCCTTGC............	4
.......GGTAGTTGTTTGTACAGTT....................................................................	3
......AGGTAGTTGTTTGTACAGTTT...................................................................	3
....TGAGGTAGTTGTTTGTACAGTTTAAGG...............................................................	3
..........................TAAGGGTCTGTGACACCACC................................................	3
...................................................TTGGAGATAACTGTACAGGCCACTGCCTTGC............	3
.....GAGGTAGTTGTTTGTACA.......................................................................	2
.....GAGGTAGTTGTTTGTACAG......................................................................	2
......AGGTAGTTGTTTGTACAGT.....................................................................	2
...........................AAGGGTCTGTGACACCACCCTCTATTGGAGATA..................................	2
....................................................TGGAGATAACTGTACAGGCCACT...................	2
...............................................TCTATTGGAGATAACTGTACAGGCCACTGCCTTGC............	2
.........TAGTTGTTTGTACAGT.....................................................................	1
.....GAGGTAGTTGTTTGTACAGTTT...................................................................	1
....TGAGGTAGTTGTTTGTACAGTTTAAG................................................................	1
............TTGTTTGTACAGTTTAAGGGTCTGTGACA.....................................................	1
...........................AAGGGTCTGTGACACCACCC...............................................	1
................................TCTGTGACACCACCCTCTA...........................................	1
.............................................................CTGTACAGGCCACTGCCTT..............	1
...........................................................AACTGTACAGGCCACTGCCTTGC............	1
..............................................................TGTACAGGCCACTGCCTTGC............	1
((((.((((((((.((((((((((((...(((((...))).))...(((.....)))..)))))))))))).)))))))))))).......... (-39.60)

XLv80.chr4S/91074406-91074499(+)_let-7g 
GGGCTGAGGTAGTTGTTTGTACAGTTTAAGGGTCTGTGACACCACCCTCTATTGGAGATAACTGTACAGGCCACTGCCTTGCCTAGGACAGAGC
....TGAGGTAGTTGTTTGTACAGTT....................................................................	10834
....TGAGGTAGTTGTTTGTACAGT.....................................................................	1000
....TGAGGTAGTTGTTTGTACAGTTT...................................................................	146
.............................................................CTGTACAGGCCACTGCCTTGC............	126
....TGAGGTAGTTGTTTGTACAG......................................................................	106
.....GAGGTAGTTGTTTGTACAGTT....................................................................	80
....TGAGGTAGTTGTTTGTACA.......................................................................	53
..........................TAAGGGTCTGTGACACCACCCTCTATTGGAGATAA.................................	49
..........................TAAGGGTCTGTGACACCACCCTCTATTGGAGATA..................................	25
..........................TAAGGGTCTGTGACACCACCCTCTATTGGAGAT...................................	22
......AGGTAGTTGTTTGTACAGTT....................................................................	20
....TGAGGTAGTTGTTTGTAC........................................................................	19
....TGAGGTAGTTGTTTGT..........................................................................	16
....TGAGGTAGTTGTTTGTACAGTTTA..................................................................	13
.............................................................CTGTACAGGCCACTGCCTTG.............	11
.............................................................CTGTACAGGCCACTGCCTTGCC...........	11
..........................TAAGGGTCTGTGACACCACCCTCTATTGGAGA....................................	10
....................................................TGGAGATAACTGTACAGGCCACTGCCTTGC............	9
....TGAGGTAGTTGTTTGTA.........................................................................	8
.....GAGGTAGTTGTTTGTACAGT.....................................................................	7
........GTAGTTGTTTGTACAGTT....................................................................	6
....TGAGGTAGTTGTTTGTACAGTTTAAGGGTC............................................................	6
............................................................ACTGTACAGGCCACTGCCTTGC............	6
..........................TAAGGGTCTGTGACACCACCCTCTATTGGA......................................	4
..................................................ATTGGAGATAACTGTACAGGCCACTGCCTTGC............	4
.........................................................ATAACTGTACAGGCCACTGCCTTGC............	4
.......GGTAGTTGTTTGTACAGTT....................................................................	3
......AGGTAGTTGTTTGTACAGTTT...................................................................	3
....TGAGGTAGTTGTTTGTACAGTTTAAGG...............................................................	3
..........................TAAGGGTCTGTGACACCACC................................................	3
...................................................TTGGAGATAACTGTACAGGCCACTGCCTTGC............	3
.....GAGGTAGTTGTTTGTACA.......................................................................	2
.....GAGGTAGTTGTTTGTACAG......................................................................	2
......AGGTAGTTGTTTGTACAGT.....................................................................	2
...........................AAGGGTCTGTGACACCACCCTCTATTGGAGATA..................................	2
....................................................TGGAGATAACTGTACAGGCCACT...................	2
...............................................TCTATTGGAGATAACTGTACAGGCCACTGCCTTGC............	2
.........TAGTTGTTTGTACAGT.....................................................................	1
.....GAGGTAGTTGTTTGTACAGTTT...................................................................	1
....TGAGGTAGTTGTTTGTACAGTTTAAG................................................................	1
............TTGTTTGTACAGTTTAAGGGTCTGTGACA.....................................................	1
...........................AAGGGTCTGTGACACCACCC...............................................	1
................................TCTGTGACACCACCCTCTA...........................................	1
.............................................................CTGTACAGGCCACTGCCTT..............	1
...........................................................AACTGTACAGGCCACTGCCTTGC............	1
..............................................................TGTACAGGCCACTGCCTTGC............	1
((((.((((((((.((((((((((((...(((((...))).))...(((.....)))..)))))))))))).)))))))))))).......... (-39.60)

XLv80.chr3S/89483129-89483250(+)_let-7i 
TGGTCCTGGCTGAGGTAGTAGTTTGTGCTGTTGGTCGGGTTGTGACACTGCCCGCTGTGGAGATAACTGCGCAAGCTACTGCCTTGCTAGTGCTGGGAATCTGCTGCAGATGGAGACAATGG
..........TGAGGTAGTAGTTTGTGCTGTT..........................................................................................	1655
..........TGAGGTAGTAGTTTGTGCTGT...........................................................................................	129
.......................................................................................TAGTGCTGGGAATCTGCTG................	56
.......................................................................................TAGTGCTGGGAATCTGCTGCA..............	18
..........TGAGGTAGTAGTTTGTGCTG............................................................................................	17
................................GGTCGGGTTGTGACACTGCCCGCTGTGGAGATAA........................................................	14
..........TGAGGTAGTAGTTTGTGCTGTTGGTCGGGTTGT...............................................................................	13
..........TGAGGTAGTAGTTTGTG...............................................................................................	12
.......................................................................................TAGTGCTGGGAATCTGCTGC...............	10
.......................................................................................TAGTGCTGGGAATCTGCTGCAGATGGAG.......	10
..........TGAGGTAGTAGTTTGTGCT.............................................................................................	9
..........TGAGGTAGTAGTTTGTGCTGTTGGTCGGGT..................................................................................	9
.......................................................................................TAGTGCTGGGAATCTGCTGCAGATGGAGACAATGG	9
.................................................................ACTGCGCAAGCTACTGCCTTGC...................................	8
..........TGAGGTAGTAGTTTGT................................................................................................	7
...........GAGGTAGTAGTTTGTGCTGTT..........................................................................................	7
..........TGAGGTAGTAGTTTGTGCTGTTG.........................................................................................	7
.....................................................GCTGTGGAGATAACTGCGCAAGCTACTGCCTTGC...................................	5
.......................................................................................TAGTGCTGGGAATCTGCTGCAG.............	5
.......................................................................................TAGTGCTGGGAATCTGCTGCAGATGGAGACA....	5
..........TGAGGTAGTAGTTTGTGCTGTTGGTCGGG...................................................................................	4
.......................................................................................TAGTGCTGGGAATCTGCTGCAGATGGAGACAATG.	4
..........TGAGGTAGTAGTTTGTGC..............................................................................................	3
..........TGAGGTAGTAGTTTGTGCTGTTGGTCGG....................................................................................	3
..........TGAGGTAGTAGTTTGTGCTGTTGGTCGGGTT.................................................................................	3
..........TGAGGTAGTAGTTTGTGCTGTTGGTCGGGTTGTG..............................................................................	3
.......................................................................................TAGTGCTGGGAATCTGCTGCAGAT...........	3
.........CTGAGGTAGTAGTTTGTGCTGTT..........................................................................................	2
..........TGAGGTAGTAGTTTGTGCTGTTGG........................................................................................	2
...............................................................TAACTGCGCAAGCTACTGCCTTG....................................	2
..............................................................ATAACTGCGCAAGCTACTGCCTTGC...................................	2
.......................................................................................TAGTGCTGGGAATCTGC..................	2
.......................................................................................TAGTGCTGGGAATCTGCTGCAGATGGAGACAAT..	2
............AGGTAGTAGTTTGTGCTGTT..........................................................................................	1
..........TGAGGTAGTAGTTTGTGCTGTTGGTC......................................................................................	1
..........TGAGGTAGTAGTTTGTGCTGTTGGTCG.....................................................................................	1
................................GGTCGGGTTGTGACACTGCCCGCTGTGGAG............................................................	1
.......................................................TGTGGAGATAACTGCGCAAGCTACTGCCTTGC...................................	1
..................................................................CTGCGCAAGCTACTGCCTTGCT..................................	1
........................................................................................AGTGCTGGGAATCTGCTG................	1
.......................................................................................TAGTGCTGGGAATCTGCTGCAGATG..........	1
.......................................................................................TAGTGCTGGGAATCTGCTGCAGATGGA........	1
.......................................................................................TAGTGCTGGGAATCTGCTGCAGATGGAGAC.....	1
.((..(((((.(((((((((((((((((.(((((.(((((.(.....).)))))))........))).))))))))))))))))))))))..))....(((((...)))))(....)..... (-50.60)

XLv80.chr6S/78983395-78983479(-)_mir-1a-1 
CTGCTTAAAGTACATACTTCTTTATGTACCCATATGAACATACAATGCTATGGAATGTAAAGAAGTATGTATTTTTATCAGGTAC
..................................................TGGAATGTAAAGAAGTATGTAT.............	878
..................................................TGGAATGTAAAGAAGTATGTA..............	38
..................................................TGGAATGTAAAGAAGTATGT...............	27
..................................................TGGAATGTAAAGAAGT...................	16
..................................................TGGAATGTAAAGAAGTATGTATT............	13
..................................................TGGAATGTAAAGAAGTATG................	11
...................................................GGAATGTAAAGAAGTATGTAT.............	6
...................................................GGAATGTAAAGAAGTATGT...............	4
..................................................TGGAATGTAAAGAAGTAT.................	3
....................................................GAATGTAAAGAAGTATGTAT.............	2
..................................................TGGAATGTAAAGAAGTA..................	1
...................................................GGAATGTAAAGAAGTATGTA..............	1
(((...(((((((((((((((((((((..(((((..............))))).)))))))))))))))))))))...))).... (-28.84)

XLv80.chr6L/77386269-77386356(-)_mir-1a-1 
TACCTGCCTAGAGTACATACTTCTTTATGTACCCATATGAACATACAATGCTATGGAATGTAAAGAAGTATGTATTTTTATCAGGTAC
.....................................................TGGAATGTAAAGAAGTATGTAT.............	878
.....................................................TGGAATGTAAAGAAGTATGTA..............	38
.....................................................TGGAATGTAAAGAAGTATGT...............	27
.....................................................TGGAATGTAAAGAAGT...................	16
.....................................................TGGAATGTAAAGAAGTATGTATT............	13
.....................................................TGGAATGTAAAGAAGTATG................	11
......................................................GGAATGTAAAGAAGTATGTAT.............	6
......................................................GGAATGTAAAGAAGTATGT...............	4
.....................................................TGGAATGTAAAGAAGTAT.................	3
.......................................................GAATGTAAAGAAGTATGTAT.............	2
.....................................................TGGAATGTAAAGAAGTA..................	1
......................................................GGAATGTAAAGAAGTATGTA..............	1
((((((...(((((((((((((((((((((..(((((..............))))).)))))))))))))))))))))...)))))). (-34.44)

XLv80.chr6L/77386278-77386355(+)_mir-1b 
AAAAATACATACTTCTTTACATTCCATAGCATTGTATGTTCATATGGGTACATAAAGAAGTATGTACTCTAGGCAGGT
.....((((((((((((((...((((((((((...))))...))))))....))))))))))))))............ (-22.30)

XLv80.chr2S/52808094-52808155(-)_mir-1b 
GCACATACTTCTTTATATGCCCATACTGAATGACAATGTTATGGAATGTTAAGAAGTATGTA
.........................................TGGAATGTTAAGAAGTATGTA	240
.........................................TGGAATGTTAAGAAGTATGT.	39
..ACATACTTCTTTATATGCCCATA.....................................	12
...CATACTTCTTTATATGCCCATA.....................................	7
.........................................TGGAATGTTAAGAAGTATG..	7
.......................................TATGGAATGTTAAGAAGTATGT.	7
.........................................TGGAATGTTAAGAAGTAT...	3
..........................TGAATGACAATGTTATGGAATGTTAAGAAGTATGT.	3
.......................................TATGGAATGTTAAGAAGTAT...	2
..ACATACTTCTTTATATGCCCAT......................................	1
.CACATACTTCTTTATATGCCCATA.....................................	1
.........................CTGAATGACAATGTTA.....................	1
..........................................GGAATGTTAAGAAGTATGTA	1
..(((((((((((.((((..((((((...........).))))).)))).))))))))))). (-19.70)

XLv80.chr2L/65219815-65219876(-)_mir-1b 
GCACATACTTCTTTATATGCCCATACTGAATGCCAATGCTATGGAATGTTAAGAAGTATGTA
.........................................TGGAATGTTAAGAAGTATGTA	240
.........................................TGGAATGTTAAGAAGTATGT.	39
..ACATACTTCTTTATATGCCCATA.....................................	12
...CATACTTCTTTATATGCCCATA.....................................	7
.........................................TGGAATGTTAAGAAGTATG..	7
.......................................TATGGAATGTTAAGAAGTATGT.	7
.........................................TGGAATGTTAAGAAGTAT...	3
.......................................TATGGAATGTTAAGAAGTAT...	2
..ACATACTTCTTTATATGCCCAT......................................	1
.CACATACTTCTTTATATGCCCATA.....................................	1
..........................................GGAATGTTAAGAAGTATGTA	1
..(((((((((((.((((..((((((...........).))))).)))).))))))))))). (-19.70)

XLv80.chr6S/78983404-78983468(+)_mir-1b 
AAAAATACATACTTCTTTACATTCCATAGCATTGTATGTTCATATGGGTACATAAAGAAGTATGT
......(((((((((((((...((((((((((...))))...))))))....))))))))))))) (-20.40)

XLv80.chr9_10S/13093322-13093396(+)_mir-1b 
CCTACCGGAGATACATACTTCTTTACATTCCATAGCACTGGCACTTTCATATGGATATATAAAGAAGTATGTCTC
.......((((..((((((((((((...((((((...............))))))....)))))))))))))))) (-21.86)

XLv80.chr9_10S/13093329-13093400(-)_mir-1-1 
TTGGGAGACATACTTCTTTATATATCCATATGAAAGTGCCAGTGCTATGGAATGTAAAGAAGTATGTATCTC
...............................................TGGAATGTAAAGAAGTATGTAT...	878
...............................................TGGAATGTAAAGAAGTATGTA....	38
...............................................TGGAATGTAAAGAAGTATGT.....	27
...............................................TGGAATGTAAAGAAGT.........	16
...............................................TGGAATGTAAAGAAGTATG......	11
.......ACATACTTCTTTATATATCCATA..........................................	7
.......ACATACTTCTTTATATATCCA............................................	6
................................................GGAATGTAAAGAAGTATGTAT...	6
................................................GGAATGTAAAGAAGTATGT.....	4
...............................................TGGAATGTAAAGAAGTAT.......	3
.................................................GAATGTAAAGAAGTATGTAT...	2
...............................................TGGAATGTAAAGAAGTATGTATC..	2
...............................................TGGAATGTAAAGAAGTA........	1
................................................GGAATGTAAAGAAGTATGTA....	1
..((((.((((((((((((((((.(((((.....((((....))))))))))))))))))))))))).)))) (-28.50)

XLv80.chr9_10L/13978444-13978520(-)_mir-1-2 
CCTGTTTGGGAGACATACTTCTTTATATGTCCATATGAAAGTGCCAATGCTATGGAATGTAAAGAAGTATGTATCTC
....................................................TGGAATGTAAAGAAGTATGTAT...	878
....................................................TGGAATGTAAAGAAGTATGTA....	38
....................................................TGGAATGTAAAGAAGTATGT.....	27
....................................................TGGAATGTAAAGAAGT.........	16
....................................................TGGAATGTAAAGAAGTATG......	11
.....................................................GGAATGTAAAGAAGTATGTAT...	6
.....................................................GGAATGTAAAGAAGTATGT.....	4
....................................................TGGAATGTAAAGAAGTAT.......	3
......................................................GAATGTAAAGAAGTATGTAT...	2
....................................................TGGAATGTAAAGAAGTATGTATC..	2
............ACATACTTCTTTATATGTCCATA..........................................	1
....................................................TGGAATGTAAAGAAGTA........	1
.....................................................GGAATGTAAAGAAGTATGTA....	1
.......((((.((((((((((((((((.((((((.(...((....)).))))))))))))))))))))))).)))) (-28.90)

XLv80.chr1L/124141579-124141705(-)_mir-7-2 
TAGAAGAAGGCAGTGGATGTTGGTTTAGTTCTGTGTGGAAGACTAGTGATTTTGTTGTTTTTAGATAACAACATTGACAACAAATCACAGTCTGCCATATGGCACAGACCATGCCTCTACAGGACAA
...................................TGGAAGACTAGTGATTTTGTTGTT....................................................................	483770
...................................TGGAAGACTAGTGATTTTGTTGT.....................................................................	26731
.............................................................................CAACAAATCACAGTCTGCCATA............................	15420
...................................TGGAAGACTAGTGATTTTGTTGTTT...................................................................	12905
...................................TGGAAGACTAGTGATTTTGTTG......................................................................	5186
....................................GGAAGACTAGTGATTTTGTTGTT....................................................................	3726
...................................TGGAAGACTAGTGATTTTGTT.......................................................................	2383
...................................TGGAAGACTAGTGATTTTGT........................................................................	1304
.....................................GAAGACTAGTGATTTTGTTGTT....................................................................	1106
.............................................................................CAACAAATCACAGTCTGCCAT.............................	957
..................................GTGGAAGACTAGTGATTTTGTTGTT....................................................................	600
..............................................................................AACAAATCACAGTCTGCCATA............................	466
...................................TGGAAGACTAGTGATT............................................................................	454
...................................TGGAAGACTAGTGATTTT..........................................................................	391
...................................TGGAAGACTAGTGATTTTGTTGTTTT..................................................................	329
...................................TGGAAGACTAGTGATTTTG.........................................................................	273
......................................AAGACTAGTGATTTTGTTGTT....................................................................	240
....................................GGAAGACTAGTGATTTTGTTGT.....................................................................	197
.......................................AGACTAGTGATTTTGTTGTT....................................................................	186
.............................................................................CAACAAATCACAGTCTGCC...............................	186
.............................................................................CAACAAATCACAGTCT..................................	129
.............................................................................CAACAAATCACAGTCTGCCA..............................	120
.............................................................................CAACAAATCACAGTCTGCCATAT...........................	117
....................................GGAAGACTAGTGATTTTGTTGTTT...................................................................	81
...............GATGTTGGTTTAGTTCTGTG............................................................................................	65
........................................GACTAGTGATTTTGTTGTT....................................................................	63
...............................................................................ACAAATCACAGTCTGCCATA............................	63
.............................................................................CAACAAATCACAGTCTGC................................	53
..........................................CTAGTGATTTTGTTGTT....................................................................	41
................ATGTTGGTTTAGTTCTGTG............................................................................................	38
....................................GGAAGACTAGTGATTTTGTTG......................................................................	36
..................................GTGGAAGACTAGTGATTTTGTTGT.....................................................................	35
..............................................................................AACAAATCACAGTCTGCCAT.............................	31
...................................TGGAAGACTAGTGATTT...........................................................................	30
............................................................................ACAACAAATCACAGTCTGCCATA............................	30
.....................................GAAGACTAGTGATTTTGTTGT.....................................................................	27
.........................................ACTAGTGATTTTGTTGTT....................................................................	23
...........................................TAGTGATTTTGTTGTT....................................................................	23
....................................GGAAGACTAGTGATTTTGTT.......................................................................	22
..................................GTGGAAGACTAGTGATTTTGTTGTTT...................................................................	22
.......................................AGACTAGTGATTTTGTTGT.....................................................................	19
.....................................GAAGACTAGTGATTTTGTTGTTT...................................................................	19
.................................................................................AAATCACAGTCTGCCATA............................	17
................................................................................CAAATCACAGTCTGCCATA............................	16
.......................................AGACTAGTGATTTTGTTGTTT...................................................................	15
....................................GGAAGACTAGTGATTTTGT........................................................................	13
...........................................................TTTAGATAACAACATTGA..................................................	13
....................................GGAAGACTAGTGATTTTGTTGTTTT..................................................................	9
...................................TGGAAGACTAGTGATTTTGTTGTTTTT.................................................................	9
..............................................................................AACAAATCACAGTCTGCC...............................	9
.............TGGATGTTGGTTTAGTTCTGTG............................................................................................	7
..............GGATGTTGGTTTAGTTCTGTG............................................................................................	7
.....................................GAAGACTAGTGATTTTGTT.......................................................................	7
...................................TGGAAGACTAGTGATTTTGTTGTTTTTAGA..............................................................	7
........................................................................ATTGACAACAAATCACAGTCTGCCATA............................	7
..................................GTGGAAGACTAGTGATTTTGTTG......................................................................	6
....................................GGAAGACTAGTGATTTT..........................................................................	5
.....................................GAAGACTAGTGATTTTGTTG......................................................................	5
......................................AAGACTAGTGATTTTGTTGT.....................................................................	5
......................................AAGACTAGTGATTTTGTTGTTT...................................................................	5
...................................TGGAAGACTAGTGATTTTGTTGTTTTTA................................................................	5
...................................TGGAAGACTAGTGATTTTGTTGTTTTTAG...............................................................	5
..........CAGTGGATGTTGGTTTAGTTCTGTG............................................................................................	4
.................TGTTGGTTTAGTTCTGTG............................................................................................	4
...................TTGGTTTAGTTCTGTG............................................................................................	4
........................................GACTAGTGATTTTGTTGT.....................................................................	4
...........................................TAGTGATTTTGTTGTTT...................................................................	4
...........................................................TTTAGATAACAACATTG...................................................	4
.............................................................................CAACAAATCACAGTCTG.................................	4
.................................................................................AAATCACAGTCTGCCAT.............................	4
...............GATGTTGGTTTAGTTCTGT.............................................................................................	3
..................................GTGGAAGACTAGTGATTTTGTT.......................................................................	3
.........................................ACTAGTGATTTTGTTGT.....................................................................	3
...................................TGGAAGACTAGTGATTTTGTTGTTTTTAGATA............................................................	3
.........................................................TTTTTAGATAACAACATTGACA................................................	3
..............................................................................AACAAATCACAGTCTGCCA..............................	3
...............................................................................ACAAATCACAGTCTGCCAT.............................	3
..................................................................AACAACATTGACAACAAATCACAGTCTGCCATA............................	3
...................................................................................ATCACAGTCTGCCATA............................	3
................ATGTTGGTTTAGTTCTGT.............................................................................................	2
.......................................AGACTAGTGATTTTGTTG......................................................................	2
...............................................................................ACAAATCACAGTCTGCC...............................	2
......................................................................ACATTGACAACAAATCACAGTCTGCCATA............................	2
...........................................................................GACAACAAATCACAGTCTGCCATA............................	2
.................................................................................AAATCACAGTCTGCCATAT...........................	2
...............GATGTTGGTTTAGTTCT...............................................................................................	1
............GTGGATGTTGGTTTAGTTCTGT.............................................................................................	1
..................GTTGGTTTAGTTCTGTG............................................................................................	1
......................................AAGACTAGTGATTTTGT........................................................................	1
..........................................CTAGTGATTTTGTTGT.....................................................................	1
.........................................ACTAGTGATTTTGTTGTTTTT.................................................................	1
.....................................GAAGACTAGTGATTTTGTTGTTTTTAGA..............................................................	1
...........................................................TTTAGATAACAACATT....................................................	1
..................................................................................AATCACAGTCTGCCATA............................	1
...............................................................................ACAAATCACAGTCTGCCATAT...........................	1
............(((((.((((((((.((.((((((((.(((((.(((((((.((((((................)))))))))))))))))).)))))))).)))))))).)).)))))....... (-44.09)

XLv80.chr1S/116025293-116025427(-)_mir-7-2 
AATATAACTAGAAGAAGTCAGTGGATGTTGGTTTAGTTCTGTGTGGAAGACTAGTGATTTTGTTGTTTTTAGATAACAGCATTGACAACAAATCACAGTCTGCCATATGGCACAGACCATGCCTCTACAGGACaa
...........................................TGGAAGACTAGTGATTTTGTTGTT....................................................................	483770
...........................................TGGAAGACTAGTGATTTTGTTGT.....................................................................	26731
.....................................................................................CAACAAATCACAGTCTGCCATA............................	15420
...........................................TGGAAGACTAGTGATTTTGTTGTTT...................................................................	12905
...........................................TGGAAGACTAGTGATTTTGTTG......................................................................	5186
............................................GGAAGACTAGTGATTTTGTTGTT....................................................................	3726
...........................................TGGAAGACTAGTGATTTTGTT.......................................................................	2383
...........................................TGGAAGACTAGTGATTTTGT........................................................................	1304
.............................................GAAGACTAGTGATTTTGTTGTT....................................................................	1106
.....................................................................................CAACAAATCACAGTCTGCCAT.............................	957
..........................................GTGGAAGACTAGTGATTTTGTTGTT....................................................................	600
......................................................................................AACAAATCACAGTCTGCCATA............................	466
...........................................TGGAAGACTAGTGATT............................................................................	454
...........................................TGGAAGACTAGTGATTTT..........................................................................	391
...........................................TGGAAGACTAGTGATTTTGTTGTTTT..................................................................	329
...........................................TGGAAGACTAGTGATTTTG.........................................................................	273
..............................................AAGACTAGTGATTTTGTTGTT....................................................................	240
............................................GGAAGACTAGTGATTTTGTTGT.....................................................................	197
...............................................AGACTAGTGATTTTGTTGTT....................................................................	186
.....................................................................................CAACAAATCACAGTCTGCC...............................	186
.....................................................................................CAACAAATCACAGTCT..................................	129
.....................................................................................CAACAAATCACAGTCTGCCA..............................	120
...................................................................TTTAGATAACAGCATTGA..................................................	119
.....................................................................................CAACAAATCACAGTCTGCCATAT...........................	117
............................................GGAAGACTAGTGATTTTGTTGTTT...................................................................	81
.......................GATGTTGGTTTAGTTCTGTG............................................................................................	65
................................................GACTAGTGATTTTGTTGTT....................................................................	63
.......................................................................................ACAAATCACAGTCTGCCATA............................	63
.....................................................................................CAACAAATCACAGTCTGC................................	53
..................................................CTAGTGATTTTGTTGTT....................................................................	41
........................ATGTTGGTTTAGTTCTGTG............................................................................................	38
............................................GGAAGACTAGTGATTTTGTTG......................................................................	36
..........................................GTGGAAGACTAGTGATTTTGTTGT.....................................................................	35
...................................................................TTTAGATAACAGCATTG...................................................	33
......................................................................................AACAAATCACAGTCTGCCAT.............................	31
...........................................TGGAAGACTAGTGATTT...........................................................................	30
....................................................................................ACAACAAATCACAGTCTGCCATA............................	30
.............................................GAAGACTAGTGATTTTGTTGT.....................................................................	27
.................................................ACTAGTGATTTTGTTGTT....................................................................	23
...................................................TAGTGATTTTGTTGTT....................................................................	23
............................................GGAAGACTAGTGATTTTGTT.......................................................................	22
..........................................GTGGAAGACTAGTGATTTTGTTGTTT...................................................................	22
...............................................AGACTAGTGATTTTGTTGT.....................................................................	19
.............................................GAAGACTAGTGATTTTGTTGTTT...................................................................	19
.................................................................TTTTTAGATAACAGCATTGACA................................................	19
.........................................................................................AAATCACAGTCTGCCATA............................	17
........................................................................................CAAATCACAGTCTGCCATA............................	16
...............................................AGACTAGTGATTTTGTTGTTT...................................................................	15
............................................GGAAGACTAGTGATTTTGT........................................................................	13
....................................................................TTAGATAACAGCATTGA..................................................	12
............................................GGAAGACTAGTGATTTTGTTGTTTT..................................................................	9
...........................................TGGAAGACTAGTGATTTTGTTGTTTTT.................................................................	9
......................................................................................AACAAATCACAGTCTGCC...............................	9
...................................................................TTTAGATAACAGCATT....................................................	8
.....................TGGATGTTGGTTTAGTTCTGTG............................................................................................	7
......................GGATGTTGGTTTAGTTCTGTG............................................................................................	7
.............................................GAAGACTAGTGATTTTGTT.......................................................................	7
...........................................TGGAAGACTAGTGATTTTGTTGTTTTTAGA..............................................................	7
................................................................................ATTGACAACAAATCACAGTCTGCCATA............................	7
..........................................GTGGAAGACTAGTGATTTTGTTG......................................................................	6
............................................GGAAGACTAGTGATTTT..........................................................................	5
.............................................GAAGACTAGTGATTTTGTTG......................................................................	5
..............................................AAGACTAGTGATTTTGTTGT.....................................................................	5
..............................................AAGACTAGTGATTTTGTTGTTT...................................................................	5
...........................................TGGAAGACTAGTGATTTTGTTGTTTTTA................................................................	5
...........................................TGGAAGACTAGTGATTTTGTTGTTTTTAG...............................................................	5
..................CAGTGGATGTTGGTTTAGTTCTGTG............................................................................................	4
.........................TGTTGGTTTAGTTCTGTG............................................................................................	4
...........................TTGGTTTAGTTCTGTG............................................................................................	4
................................................GACTAGTGATTTTGTTGT.....................................................................	4
...................................................TAGTGATTTTGTTGTTT...................................................................	4
.....................................................................................CAACAAATCACAGTCTG.................................	4
.........................................................................................AAATCACAGTCTGCCAT.............................	4
.......................GATGTTGGTTTAGTTCTGT.............................................................................................	3
..........................................GTGGAAGACTAGTGATTTTGTT.......................................................................	3
.................................................ACTAGTGATTTTGTTGT.....................................................................	3
...........................................TGGAAGACTAGTGATTTTGTTGTTTTTAGATA............................................................	3
...................................................................TTTAGATAACAGCATTGACAACAAATCACAGTC...................................	3
......................................................................................AACAAATCACAGTCTGCCA..............................	3
.......................................................................................ACAAATCACAGTCTGCCAT.............................	3
...........................................................................................ATCACAGTCTGCCATA............................	3
........................ATGTTGGTTTAGTTCTGT.............................................................................................	2
...............................................AGACTAGTGATTTTGTTG......................................................................	2
....................................................................TTAGATAACAGCATTG...................................................	2
..................................................................TTTTAGATAACAGCATTGAC.................................................	2
.......................................................................................ACAAATCACAGTCTGCC...............................	2
...................................................................................GACAACAAATCACAGTCTGCCATA............................	2
.........................................................................................AAATCACAGTCTGCCATAT...........................	2
.......CTAGAAGAAGTCAGTGGATGTTGGTTTAGTTC................................................................................................	1
.......................GATGTTGGTTTAGTTCT...............................................................................................	1
....................GTGGATGTTGGTTTAGTTCTGT.............................................................................................	1
..........................GTTGGTTTAGTTCTGTG............................................................................................	1
..............................................AAGACTAGTGATTTTGT........................................................................	1
..................................................CTAGTGATTTTGTTGT.....................................................................	1
.................................................ACTAGTGATTTTGTTGTTTTT.................................................................	1
.............................................GAAGACTAGTGATTTTGTTGTTTTTAGA..............................................................	1
..................................................................TTTTAGATAACAGCATTGACA................................................	1
..........................................................................................AATCACAGTCTGCCATA............................	1
.......................................................................................ACAAATCACAGTCTGCCATAT...........................	1
................(((.(((((.((((((((.((.((((((((.(((((.(((((((.((((((................)))))))))))))))))).)))))))).)))))))).)).)))))..))).. (-47.09)

XLv80.chr3S/40456628-40456727(+)_mir-7a-1 
GAGGTACAGGCTGGCTCTTTGTGGAAGACTAGTGATTTTGTTGTTGTAAGTCTATTTGCATGACAACAAGTCACAGTCTGCCTCACAGTGCCCAGCAATA
.....................TGGAAGACTAGTGATTTTGTTGTT.......................................................	483770
.....................TGGAAGACTAGTGATTTTGTTGT........................................................	26731
.....................TGGAAGACTAGTGATTTTGTTG.........................................................	5186
......................GGAAGACTAGTGATTTTGTTGTT.......................................................	3726
.....................TGGAAGACTAGTGATTTTGTT..........................................................	2383
.....................TGGAAGACTAGTGATTTTGT...........................................................	1304
.......................GAAGACTAGTGATTTTGTTGTT.......................................................	1106
....................GTGGAAGACTAGTGATTTTGTTGTT.......................................................	600
.....................TGGAAGACTAGTGATT...............................................................	454
.....................TGGAAGACTAGTGATTTTGTTGTTG......................................................	453
.....................TGGAAGACTAGTGATTTT.............................................................	391
.....................TGGAAGACTAGTGATTTTG............................................................	273
........................AAGACTAGTGATTTTGTTGTT.......................................................	240
......................GGAAGACTAGTGATTTTGTTGT........................................................	197
.........................AGACTAGTGATTTTGTTGTT.......................................................	186
..........................GACTAGTGATTTTGTTGTT.......................................................	63
............................CTAGTGATTTTGTTGTT.......................................................	41
......................GGAAGACTAGTGATTTTGTTG.........................................................	36
....................GTGGAAGACTAGTGATTTTGTTGT........................................................	35
.....................TGGAAGACTAGTGATTT..............................................................	30
.......................GAAGACTAGTGATTTTGTTGT........................................................	27
...........................ACTAGTGATTTTGTTGTT.......................................................	23
.............................TAGTGATTTTGTTGTT.......................................................	23
......................GGAAGACTAGTGATTTTGTT..........................................................	22
.........................AGACTAGTGATTTTGTTGT........................................................	19
......................GGAAGACTAGTGATTTTGT...........................................................	13
.....................TGGAAGACTAGTGATTTTGTTGTTGT.....................................................	8
...............................................................CAACAAGTCACAGTCTGCCTCA...............	8
.......................GAAGACTAGTGATTTTGTT..........................................................	7
....................GTGGAAGACTAGTGATTTTGTTG.........................................................	6
......................GGAAGACTAGTGATTTTGTTGTTG......................................................	6
......................GGAAGACTAGTGATTTT.............................................................	5
.......................GAAGACTAGTGATTTTGTTG.........................................................	5
........................AAGACTAGTGATTTTGTTGT........................................................	5
..........................GACTAGTGATTTTGTTGT........................................................	4
....................GTGGAAGACTAGTGATTTTGTT..........................................................	3
...........................ACTAGTGATTTTGTTGT........................................................	3
.........................AGACTAGTGATTTTGTTG.........................................................	2
......................GGAAGACTAGTGATTTTGTTGTTGT.....................................................	2
........................AAGACTAGTGATTTTGT...........................................................	1
............................CTAGTGATTTTGTTGT........................................................	1
.........((((((.((.((.((.(((((.(((((((.(((((((((((....))))))..))))))))))))))))).)).)).)).).))))).... (-37.90)

XLv80.chr3L/94445578-94445680(-)_mir-7a-7 
GAGGTACCGGCTGGCTCTTTGTGGAAGACTAGTGATTTTGTTGTTGTAAGCCTATTTGCAAGACAACAAGTCACAGTCTGCCTCACAGTACCCAGCAATATCA
.....................TGGAAGACTAGTGATTTTGTTGTT..........................................................	483770
.....................TGGAAGACTAGTGATTTTGTTGT...........................................................	26731
.....................TGGAAGACTAGTGATTTTGTTG............................................................	5186
......................GGAAGACTAGTGATTTTGTTGTT..........................................................	3726
.....................TGGAAGACTAGTGATTTTGTT.............................................................	2383
.....................TGGAAGACTAGTGATTTTGT..............................................................	1304
.......................GAAGACTAGTGATTTTGTTGTT..........................................................	1106
....................GTGGAAGACTAGTGATTTTGTTGTT..........................................................	600
.....................TGGAAGACTAGTGATT..................................................................	454
.....................TGGAAGACTAGTGATTTTGTTGTTG.........................................................	453
.....................TGGAAGACTAGTGATTTT................................................................	391
.....................TGGAAGACTAGTGATTTTG...............................................................	273
........................AAGACTAGTGATTTTGTTGTT..........................................................	240
......................GGAAGACTAGTGATTTTGTTGT...........................................................	197
.........................AGACTAGTGATTTTGTTGTT..........................................................	186
..........................GACTAGTGATTTTGTTGTT..........................................................	63
............................CTAGTGATTTTGTTGTT..........................................................	41
......................GGAAGACTAGTGATTTTGTTG............................................................	36
....................GTGGAAGACTAGTGATTTTGTTGT...........................................................	35
.....................TGGAAGACTAGTGATTT.................................................................	30
.......................GAAGACTAGTGATTTTGTTGT...........................................................	27
...........................ACTAGTGATTTTGTTGTT..........................................................	23
.............................TAGTGATTTTGTTGTT..........................................................	23
......................GGAAGACTAGTGATTTTGTT.............................................................	22
.........................AGACTAGTGATTTTGTTGT...........................................................	19
......................GGAAGACTAGTGATTTTGT..............................................................	13
.....................TGGAAGACTAGTGATTTTGTTGTTGT........................................................	8
...............................................................CAACAAGTCACAGTCTGCCTCA..................	8
.......................GAAGACTAGTGATTTTGTT.............................................................	7
....................GTGGAAGACTAGTGATTTTGTTG............................................................	6
......................GGAAGACTAGTGATTTTGTTGTTG.........................................................	6
......................GGAAGACTAGTGATTTT................................................................	5
.......................GAAGACTAGTGATTTTGTTG............................................................	5
........................AAGACTAGTGATTTTGTTGT...........................................................	5
..........................GACTAGTGATTTTGTTGT...........................................................	4
....................GTGGAAGACTAGTGATTTTGTT.............................................................	3
...........................ACTAGTGATTTTGTTGT...........................................................	3
.........................AGACTAGTGATTTTGTTG............................................................	2
......................GGAAGACTAGTGATTTTGTTGTTGT........................................................	2
........................AAGACTAGTGATTTTGT..............................................................	1
............................CTAGTGATTTTGTTGT...........................................................	1
..((((...(((((..((.((.((.(((((.(((((((.(((((((((((....))))))..))))))))))))))))).)).)).))...)))))..)))). (-38.70)

XLv80.chr8S/90772197-90772284(+)_mir-7-3 
CTGGGTCGGTTTGGAAGACTAGTGATTTTGTTGTTTTTATAAAAGTTTGTCACAAACAGCAAATCGTAGTCTCCACTCTGCCCCTGGA
...........TGGAAGACTAGTGATTTTGTTGTT.....................................................	483770
...........TGGAAGACTAGTGATTTTGTTGT......................................................	26731
...........TGGAAGACTAGTGATTTTGTTGTTT....................................................	12905
...........TGGAAGACTAGTGATTTTGTTG.......................................................	5186
............GGAAGACTAGTGATTTTGTTGTT.....................................................	3726
...........TGGAAGACTAGTGATTTTGTT........................................................	2383
...........TGGAAGACTAGTGATTTTGT.........................................................	1304
.............GAAGACTAGTGATTTTGTTGTT.....................................................	1106
...........TGGAAGACTAGTGATT.............................................................	454
...........TGGAAGACTAGTGATTTT...........................................................	391
...........TGGAAGACTAGTGATTTTGTTGTTTT...................................................	329
...........TGGAAGACTAGTGATTTTG..........................................................	273
..............AAGACTAGTGATTTTGTTGTT.....................................................	240
..........TTGGAAGACTAGTGATTTTGTTGTT.....................................................	232
............GGAAGACTAGTGATTTTGTTGT......................................................	197
...............AGACTAGTGATTTTGTTGTT.....................................................	186
............GGAAGACTAGTGATTTTGTTGTTT....................................................	81
................GACTAGTGATTTTGTTGTT.....................................................	63
..................CTAGTGATTTTGTTGTT.....................................................	41
............GGAAGACTAGTGATTTTGTTG.......................................................	36
...........TGGAAGACTAGTGATTT............................................................	30
.............GAAGACTAGTGATTTTGTTGT......................................................	27
.......................................................ACAGCAAATCGTAGTCTCCACT...........	24
.................ACTAGTGATTTTGTTGTT.....................................................	23
...................TAGTGATTTTGTTGTT.....................................................	23
............GGAAGACTAGTGATTTTGTT........................................................	22
...............AGACTAGTGATTTTGTTGT......................................................	19
.............GAAGACTAGTGATTTTGTTGTTT....................................................	19
...............AGACTAGTGATTTTGTTGTTT....................................................	15
............GGAAGACTAGTGATTTTGT.........................................................	13
............GGAAGACTAGTGATTTTGTTGTTTT...................................................	9
...........TGGAAGACTAGTGATTTTGTTGTTTTT..................................................	9
..........TTGGAAGACTAGTGATTTTGTTGT......................................................	8
.............GAAGACTAGTGATTTTGTT........................................................	7
........................................................CAGCAAATCGTAGTCTCCACT...........	7
............GGAAGACTAGTGATTTT...........................................................	5
.............GAAGACTAGTGATTTTGTTG.......................................................	5
..............AAGACTAGTGATTTTGTTGT......................................................	5
..............AAGACTAGTGATTTTGTTGTTT....................................................	5
...........TGGAAGACTAGTGATTTTGTTGTTTTTA.................................................	5
................GACTAGTGATTTTGTTGT......................................................	4
...................TAGTGATTTTGTTGTTT....................................................	4
..........TTGGAAGACTAGTGATTTTGT.........................................................	3
.................ACTAGTGATTTTGTTGT......................................................	3
..........TTGGAAGACTAGTGATTTTGTT........................................................	2
..........TTGGAAGACTAGTGATTTTGTTG.......................................................	2
...............AGACTAGTGATTTTGTTG.......................................................	2
..........TTGGAAGACTAGTGATTTTGTTGTTT....................................................	2
..............AAGACTAGTGATTTTGT.........................................................	1
..................CTAGTGATTTTGTTGT......................................................	1
.........TTTGGAAGACTAGTGATTTTGTTGTT.....................................................	1
.................ACTAGTGATTTTGTTGTTTTT..................................................	1
....................................TTATAAAAGTTTGTCACA..................................	1
..(((.(((..((((.(((((.((((((.(((((((..((((....))))...))))))))))))))))))))))..))).))).... (-30.30)

XLv80.chr8S/90772197-90772284(+)_mir-7-3 
CTGGGTCGGTTTGGAAGACTAGTGATTTTGTTGTTTTTATAAAAGTTTGTCACAAACAGCAAATCGTAGTCTCCACTCTGCCCCTGGA
...........TGGAAGACTAGTGATTTTGTTGTT.....................................................	483770
...........TGGAAGACTAGTGATTTTGTTGT......................................................	26731
...........TGGAAGACTAGTGATTTTGTTGTTT....................................................	12905
...........TGGAAGACTAGTGATTTTGTTG.......................................................	5186
............GGAAGACTAGTGATTTTGTTGTT.....................................................	3726
...........TGGAAGACTAGTGATTTTGTT........................................................	2383
...........TGGAAGACTAGTGATTTTGT.........................................................	1304
.............GAAGACTAGTGATTTTGTTGTT.....................................................	1106
...........TGGAAGACTAGTGATT.............................................................	454
...........TGGAAGACTAGTGATTTT...........................................................	391
...........TGGAAGACTAGTGATTTTGTTGTTTT...................................................	329
...........TGGAAGACTAGTGATTTTG..........................................................	273
..............AAGACTAGTGATTTTGTTGTT.....................................................	240
..........TTGGAAGACTAGTGATTTTGTTGTT.....................................................	232
............GGAAGACTAGTGATTTTGTTGT......................................................	197
...............AGACTAGTGATTTTGTTGTT.....................................................	186
............GGAAGACTAGTGATTTTGTTGTTT....................................................	81
................GACTAGTGATTTTGTTGTT.....................................................	63
..................CTAGTGATTTTGTTGTT.....................................................	41
............GGAAGACTAGTGATTTTGTTG.......................................................	36
...........TGGAAGACTAGTGATTT............................................................	30
.............GAAGACTAGTGATTTTGTTGT......................................................	27
.......................................................ACAGCAAATCGTAGTCTCCACT...........	24
.................ACTAGTGATTTTGTTGTT.....................................................	23
...................TAGTGATTTTGTTGTT.....................................................	23
............GGAAGACTAGTGATTTTGTT........................................................	22
...............AGACTAGTGATTTTGTTGT......................................................	19
.............GAAGACTAGTGATTTTGTTGTTT....................................................	19
...............AGACTAGTGATTTTGTTGTTT....................................................	15
............GGAAGACTAGTGATTTTGT.........................................................	13
............GGAAGACTAGTGATTTTGTTGTTTT...................................................	9
...........TGGAAGACTAGTGATTTTGTTGTTTTT..................................................	9
..........TTGGAAGACTAGTGATTTTGTTGT......................................................	8
.............GAAGACTAGTGATTTTGTT........................................................	7
........................................................CAGCAAATCGTAGTCTCCACT...........	7
............GGAAGACTAGTGATTTT...........................................................	5
.............GAAGACTAGTGATTTTGTTG.......................................................	5
..............AAGACTAGTGATTTTGTTGT......................................................	5
..............AAGACTAGTGATTTTGTTGTTT....................................................	5
...........TGGAAGACTAGTGATTTTGTTGTTTTTA.................................................	5
................GACTAGTGATTTTGTTGT......................................................	4
...................TAGTGATTTTGTTGTTT....................................................	4
..........TTGGAAGACTAGTGATTTTGT.........................................................	3
.................ACTAGTGATTTTGTTGT......................................................	3
..........TTGGAAGACTAGTGATTTTGTT........................................................	2
..........TTGGAAGACTAGTGATTTTGTTG.......................................................	2
...............AGACTAGTGATTTTGTTG.......................................................	2
..........TTGGAAGACTAGTGATTTTGTTGTTT....................................................	2
..............AAGACTAGTGATTTTGT.........................................................	1
..................CTAGTGATTTTGTTGT......................................................	1
.........TTTGGAAGACTAGTGATTTTGTTGTT.....................................................	1
.................ACTAGTGATTTTGTTGTTTTT..................................................	1
....................................TTATAAAAGTTTGTCACA..................................	1
..(((.(((..((((.(((((.((((((.(((((((..((((....))))...))))))))))))))))))))))..))).))).... (-30.30)

XLv80.chr3S/56131866-56131965(+)_mir-9 
GGCCAGGATGGGGAGTTTGTTTCTATCTTTGGTTATCTAGCTGTATGAGTGTCAATAAGCCGTCATAAAGCTAGATAACCGAAAGTAGGAATCACTTCCA
.........................TCTTTGGTTATCTAGCTGTATGA....................................................	1211
.........................TCTTTGGTTATCTAGCTGTATG.....................................................	1156
.................................................................TAAAGCTAGATAACCGAAAGTA.............	796
................................................................ATAAAGCTAGATAACCGAAAGTA.............	553
.........................TCTTTGGTTATCTAGCTGTAT......................................................	361
................................................................ATAAAGCTAGATAACCGAAAGT..............	225
.................................................................TAAAGCTAGATAACCGAAAGT..............	109
..........................CTTTGGTTATCTAGCTGTATGA....................................................	45
.........................TCTTTGGTTATCTAGCTGTA.......................................................	29
..........................CTTTGGTTATCTAGCTGTATG.....................................................	24
..................................................................AAAGCTAGATAACCGAAAGTA.............	14
................................................GTGTCAATAAGCCGTC....................................	11
................................................................ATAAAGCTAGATAACCG...................	9
.................................................................TAAAGCTAGATAACCGAAA................	7
.................................................................TAAAGCTAGATAACCGAAAG...............	7
.................................................................TAAAGCTAGATAACCGAA.................	6
.........................TCTTTGGTTATCTAGCTGT........................................................	5
...............................................AGTGTCAATAAGCCGTCA...................................	5
................................................................ATAAAGCTAGATAACCGAAAG...............	5
........................ATCTTTGGTTATCTAGCTGTAT......................................................	4
...........................TTTGGTTATCTAGCTGTAT......................................................	4
......GATGGGGAGTTTGTTTCTA...........................................................................	3
.........................TCTTTGGTTATCTAGC...........................................................	3
.........................TCTTTGGTTATCTAGCTGTATGAG...................................................	3
...............................................AGTGTCAATAAGCCGTC....................................	3
.................................................................TAAAGCTAGATAACCG...................	3
.................................................................TAAAGCTAGATAACCGAAAGTAG............	3
.........................TCTTTGGTTATCTAGCT..........................................................	2
................................................................ATAAAGCTAGATAACCGA..................	2
................................................................ATAAAGCTAGATAACCGAAA................	2
....AGGATGGGGAGTTTGTTTCTA...........................................................................	1
.....GGATGGGGAGTTTGTTTCTA...........................................................................	1
..........................CTTTGGTTATCTAGCTGTA.......................................................	1
...........................TTTGGTTATCTAGCTGTATGA....................................................	1
............................TTGGTTATCTAGCTGTATGA....................................................	1
...........................TTTGGTTATCTAGCTGTATGAG...................................................	1
..................................................................AAAGCTAGATAACCGAAAGT..............	1
..........((((((..(((((((..(((((((((((((((.(((((..((......))..))))).)))))))))))))))..))))))).)))))). (-43.00)

XLv80.chr1L/173554216-173554314(+)_mir-9-1 
TGTGTGGGAAGTGGTTGTTATCTTTGGTTATCTAGCTGTATGAGTTTATTGGTTTCATAAAGCTAGATAACCGAAAGTAAAAACTCCTTCCAGATCTTC
....................TCTTTGGTTATCTAGCTGTATGA........................................................	1211
....................TCTTTGGTTATCTAGCTGTATG.........................................................	1156
.........................................................TAAAGCTAGATAACCGAAAGTA....................	796
........................................................ATAAAGCTAGATAACCGAAAGTA....................	553
....................TCTTTGGTTATCTAGCTGTAT..........................................................	361
........................................................ATAAAGCTAGATAACCGAAAGT.....................	225
.........................................................TAAAGCTAGATAACCGAAAGT.....................	109
.....................CTTTGGTTATCTAGCTGTATGA........................................................	45
....................TCTTTGGTTATCTAGCTGTA...........................................................	29
.....................CTTTGGTTATCTAGCTGTATG.........................................................	24
..........................................................AAAGCTAGATAACCGAAAGTA....................	14
........................................................ATAAAGCTAGATAACCG..........................	9
.........................................................TAAAGCTAGATAACCGAAAGTAA...................	9
.........................................................TAAAGCTAGATAACCGAAA.......................	7
.........................................................TAAAGCTAGATAACCGAAAG......................	7
TGTGTGGGAAGTGGTTGTTA...............................................................................	6
.........................................................TAAAGCTAGATAACCGAA........................	6
....................TCTTTGGTTATCTAGCTGT............................................................	5
........................................................ATAAAGCTAGATAACCGAAAG......................	5
...................ATCTTTGGTTATCTAGCTGTAT..........................................................	4
......................TTTGGTTATCTAGCTGTAT..........................................................	4
....................TCTTTGGTTATCTAGC...............................................................	3
....................TCTTTGGTTATCTAGCTGTATGAG.......................................................	3
.........................................................TAAAGCTAGATAACCG..........................	3
.........................................................TAAAGCTAGATAACCGAAAGTAAA..................	3
....................TCTTTGGTTATCTAGCT..............................................................	2
........................................................ATAAAGCTAGATAACCGA.........................	2
........................................................ATAAAGCTAGATAACCGAAA.......................	2
.....................CTTTGGTTATCTAGCTGTA...........................................................	1
......................TTTGGTTATCTAGCTGTATGA........................................................	1
.......................TTGGTTATCTAGCTGTATGA........................................................	1
......................TTTGGTTATCTAGCTGTATGAG.......................................................	1
..........................................................AAAGCTAGATAACCGAAAGT.....................	1
......(((((..(((.(((..(((((((((((((((.((((((.........)))))).)))))))))))))))..))).)))..)))))........ (-41.70)

XLv80.chr1S/157891993-157892089(+)_mir-9-1 
TGTGTGGGAAGTGGTTGTTATCTTTGGTTATCTAGCTGTATGAGTATACTGGTTTCATAAAGCTAGATAACCGAAAGTAAAAACTCCTTCCAGATCG
....................TCTTTGGTTATCTAGCTGTATGA......................................................	1211
....................TCTTTGGTTATCTAGCTGTATG.......................................................	1156
.........................................................TAAAGCTAGATAACCGAAAGTA..................	796
........................................................ATAAAGCTAGATAACCGAAAGTA..................	553
....................TCTTTGGTTATCTAGCTGTAT........................................................	361
........................................................ATAAAGCTAGATAACCGAAAGT...................	225
.........................................................TAAAGCTAGATAACCGAAAGT...................	109
.....................CTTTGGTTATCTAGCTGTATGA......................................................	45
....................TCTTTGGTTATCTAGCTGTA.........................................................	29
.....................CTTTGGTTATCTAGCTGTATG.......................................................	24
..........................................................AAAGCTAGATAACCGAAAGTA..................	14
........................................................ATAAAGCTAGATAACCG........................	9
.........................................................TAAAGCTAGATAACCGAAAGTAA.................	9
.........................................................TAAAGCTAGATAACCGAAA.....................	7
.........................................................TAAAGCTAGATAACCGAAAG....................	7
TGTGTGGGAAGTGGTTGTTA.............................................................................	6
.........................................................TAAAGCTAGATAACCGAA......................	6
....................TCTTTGGTTATCTAGCTGT..........................................................	5
........................................................ATAAAGCTAGATAACCGAAAG....................	5
...................ATCTTTGGTTATCTAGCTGTAT........................................................	4
......................TTTGGTTATCTAGCTGTAT........................................................	4
....................TCTTTGGTTATCTAGC.............................................................	3
....................TCTTTGGTTATCTAGCTGTATGAG.....................................................	3
.........................................................TAAAGCTAGATAACCG........................	3
.........................................................TAAAGCTAGATAACCGAAAGTAAA................	3
....................TCTTTGGTTATCTAGCT............................................................	2
........................................................ATAAAGCTAGATAACCGA.......................	2
........................................................ATAAAGCTAGATAACCGAAA.....................	2
.....................CTTTGGTTATCTAGCTGTA.........................................................	1
......................TTTGGTTATCTAGCTGTATGA......................................................	1
.......................TTGGTTATCTAGCTGTATGA......................................................	1
......................TTTGGTTATCTAGCTGTATGAG.....................................................	1
..........................................................AAAGCTAGATAACCGAAAGT...................	1
......(((((..(((.(((..(((((((((((((((.((((((.........)))))).)))))))))))))))..))).)))..)))))...... (-41.70)

XLv80.chr8L/111093076-111093173(+)_mir-9-1 
AGGGGTTGGTTGTTATCTTTGGTTATCTAGCTGTATGAGTGTTGTCAATCCTTCATAAAGCTAGATAACCGAAAGTAAAAATAACCCCATTACACTCC
...............TCTTTGGTTATCTAGCTGTATGA............................................................	1211
...............TCTTTGGTTATCTAGCTGTATG.............................................................	1156
.......................................................TAAAGCTAGATAACCGAAAGTA.....................	796
......................................................ATAAAGCTAGATAACCGAAAGTA.....................	553
...............TCTTTGGTTATCTAGCTGTAT..............................................................	361
......................................................ATAAAGCTAGATAACCGAAAGT......................	225
.......................................................TAAAGCTAGATAACCGAAAGT......................	109
................CTTTGGTTATCTAGCTGTATGA............................................................	45
...............TCTTTGGTTATCTAGCTGTA...............................................................	29
................CTTTGGTTATCTAGCTGTATG.............................................................	24
........................................................AAAGCTAGATAACCGAAAGTA.....................	14
......................................................ATAAAGCTAGATAACCG...........................	9
.......................................................TAAAGCTAGATAACCGAAAGTAA....................	9
.......................................................TAAAGCTAGATAACCGAAA........................	7
.......................................................TAAAGCTAGATAACCGAAAG.......................	7
.......................................................TAAAGCTAGATAACCGAA.........................	6
...............TCTTTGGTTATCTAGCTGT................................................................	5
......................................................ATAAAGCTAGATAACCGAAAG.......................	5
..............ATCTTTGGTTATCTAGCTGTAT..............................................................	4
.................TTTGGTTATCTAGCTGTAT..............................................................	4
...............TCTTTGGTTATCTAGC...................................................................	3
...............TCTTTGGTTATCTAGCTGTATGAG...........................................................	3
.......................................................TAAAGCTAGATAACCG...........................	3
.......................................................TAAAGCTAGATAACCGAAAGTAAA...................	3
...............TCTTTGGTTATCTAGCT..................................................................	2
.....................................AGTGTTGTCAATCCTTCA...........................................	2
......................................................ATAAAGCTAGATAACCGA..........................	2
......................................................ATAAAGCTAGATAACCGAAA........................	2
................CTTTGGTTATCTAGCTGTA...............................................................	1
.................TTTGGTTATCTAGCTGTATGA............................................................	1
..................TTGGTTATCTAGCTGTATGA............................................................	1
.................TTTGGTTATCTAGCTGTATGAG...........................................................	1
......................................GTGTTGTCAATCCTTC............................................	1
........................................................AAAGCTAGATAACCGAAAGT......................	1
.(((((((....(((..(((((((((((((((.((((((.(........).)))))).)))))))))))))))..)))...))))))).......... (-42.40)

XLv80.chr8L/111093077-111093171(-)_mir-9-1 
AGTGTAATGGGGTTATTTTTACTTTCGGTTATCTAGCTTTATGAAGGATTGACAACACTCATACAGCTAGATAACCAAAGATAACAACCAACCCC
......................TTTCGGTTATCTAGCTTTATGA...................................................	2
.......................TTCGGTTATCTAGCTTTATGA...................................................	1
......................TTTCGGTTATCTAGCTTTATGAA..................................................	1
........((((((.((.(((((((.((((((((((((.(((((..(........)..))))).)))))))))))))))).))).))..)))))) (-33.80)

XLv80.chr8S/90339361-90339458(+)_mir-9-1 
AGGGGTTGGTTGTTATCTTTGGTTATCTAGCTGTATGAGTGTTGTCAATCCTTCATAAAGCTAGATAACCGAAAGTAAAAATAACCCCATTACACTCC
...............TCTTTGGTTATCTAGCTGTATGA............................................................	1211
...............TCTTTGGTTATCTAGCTGTATG.............................................................	1156
.......................................................TAAAGCTAGATAACCGAAAGTA.....................	796
......................................................ATAAAGCTAGATAACCGAAAGTA.....................	553
...............TCTTTGGTTATCTAGCTGTAT..............................................................	361
......................................................ATAAAGCTAGATAACCGAAAGT......................	225
.......................................................TAAAGCTAGATAACCGAAAGT......................	109
................CTTTGGTTATCTAGCTGTATGA............................................................	45
...............TCTTTGGTTATCTAGCTGTA...............................................................	29
................CTTTGGTTATCTAGCTGTATG.............................................................	24
........................................................AAAGCTAGATAACCGAAAGTA.....................	14
......................................................ATAAAGCTAGATAACCG...........................	9
.......................................................TAAAGCTAGATAACCGAAAGTAA....................	9
.......................................................TAAAGCTAGATAACCGAAA........................	7
.......................................................TAAAGCTAGATAACCGAAAG.......................	7
.......................................................TAAAGCTAGATAACCGAA.........................	6
...............TCTTTGGTTATCTAGCTGT................................................................	5
......................................................ATAAAGCTAGATAACCGAAAG.......................	5
..............ATCTTTGGTTATCTAGCTGTAT..............................................................	4
.................TTTGGTTATCTAGCTGTAT..............................................................	4
...............TCTTTGGTTATCTAGC...................................................................	3
...............TCTTTGGTTATCTAGCTGTATGAG...........................................................	3
.......................................................TAAAGCTAGATAACCG...........................	3
.......................................................TAAAGCTAGATAACCGAAAGTAAA...................	3
...............TCTTTGGTTATCTAGCT..................................................................	2
.....................................AGTGTTGTCAATCCTTCA...........................................	2
......................................................ATAAAGCTAGATAACCGA..........................	2
......................................................ATAAAGCTAGATAACCGAAA........................	2
................CTTTGGTTATCTAGCTGTA...............................................................	1
.................TTTGGTTATCTAGCTGTATGA............................................................	1
..................TTGGTTATCTAGCTGTATGA............................................................	1
.................TTTGGTTATCTAGCTGTATGAG...........................................................	1
......................................GTGTTGTCAATCCTTC............................................	1
........................................................AAAGCTAGATAACCGAAAGT......................	1
.(((((((....(((..(((((((((((((((.((((((.(........).)))))).)))))))))))))))..)))...))))))).......... (-42.40)

XLv80.chr8S/90339362-90339456(-)_mir-9-1 
AGTGTAATGGGGTTATTTTTACTTTCGGTTATCTAGCTTTATGAAGGATTGACAACACTCATACAGCTAGATAACCAAAGATAACAACCAACCCC
......................TTTCGGTTATCTAGCTTTATGA...................................................	2
.......................TTCGGTTATCTAGCTTTATGA...................................................	1
......................TTTCGGTTATCTAGCTTTATGAA..................................................	1
........((((((.((.(((((((.((((((((((((.(((((..(........)..))))).)))))))))))))))).))).))..)))))) (-33.80)

XLv80.chr3S/56131867-56131961(-)_mir-9-2 
AGTGATTCCTACTTTCGGTTATCTAGCTTTATGACGGCTTATTGACACTCATACAGCTAGATAACCAAAGATAGAAACAAACTCCCCATCCTGGC
............TTTCGGTTATCTAGCTTTATGA.............................................................	2
.............TTCGGTTATCTAGCTTTATGA.............................................................	1
........(((((((.((((((((((((.(((((..((.....).)..))))).)))))))))))))))).)))...........((.....)). (-27.30)

XLv80.chr1L/173554216-173554311(-)_mir-9-2 
GATCTGGAAGGAGTTTTTACTTTCGGTTATCTAGCTTTATGAAACCAATAAACTCATACAGCTAGATAACCAAAGATAACAACCACTTCCCACACA
....................TTTCGGTTATCTAGCTTTATGA......................................................	2
.....................TTCGGTTATCTAGCTTTATGA......................................................	1
....................TTTCGGTTATCTAGCTTTATGAA.....................................................	1
.....(((((..(((.(((((((.((((((((((((.(((((...........))))).)))))))))))))))).))).)))..)))))...... (-35.70)

XLv80.chr1S/157891993-157892088(-)_mir-9-2 
GATCTGGAAGGAGTTTTTACTTTCGGTTATCTAGCTTTATGAAACCAGTATACTCATACAGCTAGATAACCAAAGATAACAACCACTTCCCACACA
....................TTTCGGTTATCTAGCTTTATGA......................................................	2
.....................TTCGGTTATCTAGCTTTATGA......................................................	1
....................TTTCGGTTATCTAGCTTTATGAA.....................................................	1
.....(((((..(((.(((((((.((((((((((((.(((((...........))))).)))))))))))))))).))).)))..)))))...... (-35.70)

XLv80.chr3L/93641097-93641189(-)_mir-9-2 
AGTGATTCCTACTTTCGGTTATCTAGCTTTATGACGGCTTATTTACACTCATACAGCTAGATAACCAAAGATAGAAACAAACTCCCCATCCTG
............TTTCGGTTATCTAGCTTTATGA...........................................................	2
.............TTCGGTTATCTAGCTTTATGA...........................................................	1
........(((((((.((((((((((((.(((((.(...........)))))).)))))))))))))))).)))................... (-26.90)

XLv80.chr3L/93641097-93641193(+)_mir-9-2 
CAGGATGGGGAGTTTGTTTCTATCTTTGGTTATCTAGCTGTATGAGTGTAAATAAGCCGTCATAAAGCTAGATAACCGAAAGTAGGAATCACTTCCA
......................TCTTTGGTTATCTAGCTGTATGA....................................................	1211
......................TCTTTGGTTATCTAGCTGTATG.....................................................	1156
..............................................................TAAAGCTAGATAACCGAAAGTA.............	796
.............................................................ATAAAGCTAGATAACCGAAAGTA.............	553
......................TCTTTGGTTATCTAGCTGTAT......................................................	361
.............................................................ATAAAGCTAGATAACCGAAAGT..............	225
..............................................................TAAAGCTAGATAACCGAAAGT..............	109
.......................CTTTGGTTATCTAGCTGTATGA....................................................	45
......................TCTTTGGTTATCTAGCTGTA.......................................................	29
.......................CTTTGGTTATCTAGCTGTATG.....................................................	24
.............................................GTGTAAATAAGCCGTC....................................	19
...............................................................AAAGCTAGATAACCGAAAGTA.............	14
.............................................................ATAAAGCTAGATAACCG...................	9
..............................................................TAAAGCTAGATAACCGAAA................	7
..............................................................TAAAGCTAGATAACCGAAAG...............	7
..............................................................TAAAGCTAGATAACCGAA.................	6
......................TCTTTGGTTATCTAGCTGT........................................................	5
.............................................................ATAAAGCTAGATAACCGAAAG...............	5
.....................ATCTTTGGTTATCTAGCTGTAT......................................................	4
........................TTTGGTTATCTAGCTGTAT......................................................	4
...GATGGGGAGTTTGTTTCTA...........................................................................	3
......................TCTTTGGTTATCTAGC...........................................................	3
......................TCTTTGGTTATCTAGCTGTATGAG...................................................	3
..............................................................TAAAGCTAGATAACCG...................	3
..............................................................TAAAGCTAGATAACCGAAAGTAG............	3
......................TCTTTGGTTATCTAGCT..........................................................	2
.............................................................ATAAAGCTAGATAACCGA..................	2
.............................................................ATAAAGCTAGATAACCGAAA................	2
.AGGATGGGGAGTTTGTTTCTA...........................................................................	1
..GGATGGGGAGTTTGTTTCTA...........................................................................	1
.......................CTTTGGTTATCTAGCTGTA.......................................................	1
........................TTTGGTTATCTAGCTGTATGA....................................................	1
.........................TTGGTTATCTAGCTGTATGA....................................................	1
........................TTTGGTTATCTAGCTGTATGAG...................................................	1
...............................................................AAAGCTAGATAACCGAAAGT..............	1
.......((((((..(((((((..(((((((((((((((.(((((..((......))..))))).)))))))))))))))..))))))).)))))). (-43.30)

XLv80.chr1L/102448705-102448778(+)_mir-9b 
GTTTCTGTCTTTGGTTACCTAGCTGTATGAGTATATCTAATGTCATAAAGCTAGACAACCGAACGTATAAACCA
.............................................TAAAGCTAGACAACCGAACGTA.......	1023
.......TCTTTGGTTACCTAGCTGTATG.............................................	819
.......TCTTTGGTTACCTAGCTGTATGA............................................	118
.............................................TAAAGCTAGACAACCGAACGT........	112
............................................ATAAAGCTAGACAACCGAACGT........	37
............................................ATAAAGCTAGACAACCGAACGTA.......	37
.......TCTTTGGTTACCTAGCTGTAT..............................................	25
.......TCTTTGGTTACCTAGCTGT................................................	13
........CTTTGGTTACCTAGCTGTATG.............................................	11
............................................ATAAAGCTAGACAACCGAACGTAT......	10
..............................................AAAGCTAGACAACCGAACGTA.......	9
.............................AGTATATCTAATGTCA.............................	7
.............................................TAAAGCTAGACAACCGAACGTAT......	6
........CTTTGGTTACCTAGCTGTATGA............................................	5
............................................ATAAAGCTAGACAACCGAACG.........	5
.............................................TAAAGCTAGACAACCGAACG.........	5
.............................................TAAAGCTAGACAACCGAAC..........	4
.......TCTTTGGTTACCTAGCTGTA...............................................	2
...........TGGTTACCTAGCTGTATG.............................................	2
.......TCTTTGGTTACCTAGC...................................................	1
.......TCTTTGGTTACCTAGCTG.................................................	1
......GTCTTTGGTTACCTAGCTGTATG.............................................	1
..........TTGGTTACCTAGCTGTATG.............................................	1
.............................................TAAAGCTAGACAACCG.............	1
............................................ATAAAGCTAGACAACCGAAC..........	1
..............................................AAAGCTAGACAACCGAACGT........	1
((((.((..(((((((..((((((.(((((.(((.....)))))))).))))))..)))))))..)).)))).. (-22.10)

XLv80.chr1S/96896963-96897036(+)_mir-9b 
GTTTCTGTCTTTGGTTACCTAGCTGTATGAGTATATCTAATGTCATAAAGCTAGACAACCGAACGTATAAACCA
.............................................TAAAGCTAGACAACCGAACGTA.......	1023
.......TCTTTGGTTACCTAGCTGTATG.............................................	819
.......TCTTTGGTTACCTAGCTGTATGA............................................	118
.............................................TAAAGCTAGACAACCGAACGT........	112
............................................ATAAAGCTAGACAACCGAACGT........	37
............................................ATAAAGCTAGACAACCGAACGTA.......	37
.......TCTTTGGTTACCTAGCTGTAT..............................................	25
.......TCTTTGGTTACCTAGCTGT................................................	13
........CTTTGGTTACCTAGCTGTATG.............................................	11
............................................ATAAAGCTAGACAACCGAACGTAT......	10
..............................................AAAGCTAGACAACCGAACGTA.......	9
.............................AGTATATCTAATGTCA.............................	7
.............................................TAAAGCTAGACAACCGAACGTAT......	6
........CTTTGGTTACCTAGCTGTATGA............................................	5
............................................ATAAAGCTAGACAACCGAACG.........	5
.............................................TAAAGCTAGACAACCGAACG.........	5
.............................................TAAAGCTAGACAACCGAAC..........	4
.......TCTTTGGTTACCTAGCTGTA...............................................	2
...........TGGTTACCTAGCTGTATG.............................................	2
.......TCTTTGGTTACCTAGC...................................................	1
.......TCTTTGGTTACCTAGCTG.................................................	1
......GTCTTTGGTTACCTAGCTGTATG.............................................	1
..........TTGGTTACCTAGCTGTATG.............................................	1
.............................................TAAAGCTAGACAACCG.............	1
............................................ATAAAGCTAGACAACCGAAC..........	1
..............................................AAAGCTAGACAACCGAACGT........	1
((((.((..(((((((..((((((.(((((.(((.....)))))))).))))))..)))))))..)).)))).. (-22.10)

XLv80.chr9_10L/3499292-3499392(-)_mir-10a 
TTGCCTGTCCTCTGTATGTACCCTGTAGATCCGAATTTGTGTGAGCGCAATCATATCACAAATTCGTGTCTGGGGGGATATGCAGTTGACACAAACGCTAC
...................ACCCTGTAGATCCGAATTTGT.............................................................	1069
..................TACCCTGTAGATCCGAATTTGT.............................................................	700
..................TACCCTGTAGATCCGAATTTGTG............................................................	605
...................ACCCTGTAGATCCGAATTTGTG............................................................	527
...................ACCCTGTAGATCCGAATTTG..............................................................	71
..........................................................CAAATTCGTGTCTGGGGGGAT......................	66
...................ACCCTGTAGATCCGAATTTGTGT...........................................................	62
..................TACCCTGTAGATCCGAATTTG..............................................................	53
...................ACCCTGTAGATCCGAATTT...............................................................	25
..................TACCCTGTAGATCCGAA..................................................................	23
..........................................................CAAATTCGTGTCTGGGGGGATA.....................	23
...................ACCCTGTAGATCCGAATT................................................................	18
...................ACCCTGTAGATCCGAA..................................................................	13
..................TACCCTGTAGATCCGAATTT...............................................................	12
TTGCCTGTCCTCTGTATGT..................................................................................	10
....................CCCTGTAGATCCGAATTTGT.............................................................	10
....................CCCTGTAGATCCGAATTTGTG............................................................	10
...................ACCCTGTAGATCCGAAT.................................................................	9
..................TACCCTGTAGATCCGAAT.................................................................	8
.....................CCTGTAGATCCGAATTTGTG............................................................	7
..................TACCCTGTAGATCCGAATT................................................................	6
...........................................................AAATTCGTGTCTGGGGGGATA.....................	5
..................TACCCTGTAGATCCGAATTTGTGT...........................................................	4
......................CTGTAGATCCGAATTTGTG............................................................	3
..........................................................CAAATTCGTGTCTGGGGGGA.......................	3
TTGCCTGTCCTCTGTATG...................................................................................	2
.................GTACCCTGTAGATCCGAATTTGTG............................................................	2
.........................................................ACAAATTCGTGTCTGGGGGGAT......................	2
.TGCCTGTCCTCTGTATGTACCCT.............................................................................	1
....................CCCTGTAGATCCGAATTT...............................................................	1
.................GTACCCTGTAGATCCGAATTTGT.............................................................	1
.....................CCTGTAGATCCGAATTTGT.............................................................	1
......................CTGTAGATCCGAATTTGT.............................................................	1
.......................TGTAGATCCGAATTTGT.............................................................	1
....................CCCTGTAGATCCGAATTTGTGT...........................................................	1
.........................................TGAGCGCAATCATATCA...........................................	1
.....((((..((((((((.((((.((((..(((((((((((((......)))...))))))))))..)))).))))))))))))..)))).......... (-43.00)

XLv80.chr9_10S/3150084-3150181(-)_mir-10a 
TCTGTCCTCTGTATGTACCCTGTAGATCCGAATTTGTGTAAGCACAATCATATCACAAATTCGTGTCTGGGGGGATATGCAGTCGACACAAACGCTAC
................ACCCTGTAGATCCGAATTTGT.............................................................	1069
...............TACCCTGTAGATCCGAATTTGT.............................................................	700
...............TACCCTGTAGATCCGAATTTGTG............................................................	605
................ACCCTGTAGATCCGAATTTGTG............................................................	527
................ACCCTGTAGATCCGAATTTG..............................................................	71
.......................................................CAAATTCGTGTCTGGGGGGAT......................	66
................ACCCTGTAGATCCGAATTTGTGT...........................................................	62
...............TACCCTGTAGATCCGAATTTG..............................................................	53
................ACCCTGTAGATCCGAATTT...............................................................	25
...............TACCCTGTAGATCCGAA..................................................................	23
.......................................................CAAATTCGTGTCTGGGGGGATA.....................	23
................ACCCTGTAGATCCGAATT................................................................	18
................ACCCTGTAGATCCGAA..................................................................	13
...............TACCCTGTAGATCCGAATTT...............................................................	12
.................CCCTGTAGATCCGAATTTGT.............................................................	10
.................CCCTGTAGATCCGAATTTGTG............................................................	10
................ACCCTGTAGATCCGAAT.................................................................	9
...............TACCCTGTAGATCCGAAT.................................................................	8
..................CCTGTAGATCCGAATTTGTG............................................................	7
...............TACCCTGTAGATCCGAATT................................................................	6
........................................................AAATTCGTGTCTGGGGGGATA.....................	5
...............TACCCTGTAGATCCGAATTTGTGT...........................................................	4
......................................TAAGCACAATCATATCA...........................................	4
...................CTGTAGATCCGAATTTGTG............................................................	3
.......................................................CAAATTCGTGTCTGGGGGGA.......................	3
..............GTACCCTGTAGATCCGAATTTGTG............................................................	2
......................................TAAGCACAATCATATC............................................	2
......................................................ACAAATTCGTGTCTGGGGGGAT......................	2
.................CCCTGTAGATCCGAATTT...............................................................	1
..............GTACCCTGTAGATCCGAATTTGT.............................................................	1
..................CCTGTAGATCCGAATTTGT.............................................................	1
...................CTGTAGATCCGAATTTGT.............................................................	1
....................TGTAGATCCGAATTTGT.............................................................	1
.................CCCTGTAGATCCGAATTTGTGT...........................................................	1
...............TACCCTGTAGATCCGAATTTGTGTAAG........................................................	1
..((((..((((((((.((((.((((..((((((((((...............))))))))))..)))).))))))))))))..)))).......... (-41.36)

XLv80.chr9_10L/68713567-68713656(-)_mir-10b 
AACGTTGTCTATATGTACCCTGTAGAACCGAATTTGTGTGGTTTTAACATAGTCACAGATTCGATTCTAGGGGGATATATGGTCGATGCA
...............TACCCTGTAGAACCGAATTTGT.....................................................	4200
...............TACCCTGTAGAACCGAATTTGTG....................................................	3134
................ACCCTGTAGAACCGAATTTGTGT...................................................	1926
.......................................................CAGATTCGATTCTAGGGGGATA.............	1608
................ACCCTGTAGAACCGAATTTGTG....................................................	961
.......................................................CAGATTCGATTCTAGGGGGAT..............	790
......................................................ACAGATTCGATTCTAGGGGGAT..............	749
........................................................AGATTCGATTCTAGGGGGATA.............	261
...............TACCCTGTAGAACCGAATTTG......................................................	193
...............TACCCTGTAGAACCGAATTTGTGT...................................................	163
......................................................ACAGATTCGATTCTAGGGGGA...............	142
................ACCCTGTAGAACCGAATTTGT.....................................................	103
.......................................................CAGATTCGATTCTAGGGGGA...............	80
...............TACCCTGTAGAACCGAATTT.......................................................	75
.......................................................CAGATTCGATTCTAGGGGGATAT............	52
...............TACCCTGTAGAACCGAAT.........................................................	50
...............TACCCTGTAGAACCGAATT........................................................	41
........................................................AGATTCGATTCTAGGGGGAT..............	39
................ACCCTGTAGAACCGAATTT.......................................................	28
................ACCCTGTAGAACCGAATTTG......................................................	26
........................................................AGATTCGATTCTAGGGGGATAT............	21
......................................................ACAGATTCGATTCTAGGGGGATA.............	19
................ACCCTGTAGAACCGAATTTGTGTG..................................................	17
.......................................................CAGATTCGATTCTAGGGGG................	17
..................CCTGTAGAACCGAATTTGTG....................................................	16
...............TACCCTGTAGAACCGAA..........................................................	13
.................CCCTGTAGAACCGAATTTGTG....................................................	11
.......................................................CAGATTCGATTCTAGG...................	11
.......................................................CAGATTCGATTCTAGGGG.................	11
.....................................................CACAGATTCGATTCTAGGGGGA...............	11
..............GTACCCTGTAGAACCGAATTTGT.....................................................	10
.................CCCTGTAGAACCGAATTTGT.....................................................	10
.................CCCTGTAGAACCGAATTTGTGT...................................................	10
....................................................TCACAGATTCGATTCTAGGGGGA...............	9
.........................................................GATTCGATTCTAGGGGGATA.............	9
...................CTGTAGAACCGAATTTGT.....................................................	8
...............TACCCTGTAGAACCGAATTTGTGTG..................................................	8
......................................TGGTTTTAACATAGTCA...................................	8
..................CCTGTAGAACCGAATTTGTGT...................................................	7
.......................................................CAGATTCGATTCTAGGG..................	7
......................................................ACAGATTCGATTCTAGGGGG................	7
..................CCTGTAGAACCGAATTTGT.....................................................	5
...................CTGTAGAACCGAATTTGTG....................................................	5
................ACCCTGTAGAACCGAA..........................................................	4
..............GTACCCTGTAGAACCGAATTTG......................................................	4
......................TAGAACCGAATTTGTGT...................................................	4
......................................................ACAGATTCGATTCTAGG...................	4
......................................................ACAGATTCGATTCTAGGG..................	4
........................................................AGATTCGATTCTAGGGGGA...............	4
..............GTACCCTGTAGAACCGAATTTGTGT...................................................	3
................ACCCTGTAGAACCGAATTTGTGTGGT................................................	3
........................................................AGATTCGATTCTAGGGGG................	3
...............TACCCTGTAGAACCGA...........................................................	2
.................CCCTGTAGAACCGAATTTG......................................................	2
..................CCTGTAGAACCGAATTTG......................................................	2
....................TGTAGAACCGAATTTGTGT...................................................	2
................ACCCTGTAGAACCGAATTTGTGTGGTTTTAACA.........................................	2
......................................................ACAGATTCGATTCTAGGGG.................	2
......................................TGGTTTTAACATAGTC....................................	1
........................................................AGATTCGATTCTAGGGG.................	1
.........................................................GATTCGATTCTAGGGGGAT..............	1
..................................................AGTCACAGATTCGATTCTAGGGGGATA.............	1
...........................................................TTCGATTCTAGGGGGATA.............	1
..(((((.((((((((.((((.(((((.((((((((((..((....)).....)))))))))).))))).)))))))))))).))))).. (-39.50)

XLv80.chr9_10S/64483954-64484040(-)_mir-10b 
ACGTTGTCTATATGTACCCTGTAGAACCGAATTTGTGTGGTTTTAACAGTCACAGATTCGATTCTAGGGGGATATATGGTCGATGCA
..............TACCCTGTAGAACCGAATTTGT...................................................	4200
..............TACCCTGTAGAACCGAATTTGTG..................................................	3134
...............ACCCTGTAGAACCGAATTTGTGT.................................................	1926
....................................................CAGATTCGATTCTAGGGGGATA.............	1608
...............ACCCTGTAGAACCGAATTTGTG..................................................	961
....................................................CAGATTCGATTCTAGGGGGAT..............	790
...................................................ACAGATTCGATTCTAGGGGGAT..............	749
.....................................................AGATTCGATTCTAGGGGGATA.............	261
..............TACCCTGTAGAACCGAATTTG....................................................	193
..............TACCCTGTAGAACCGAATTTGTGT.................................................	163
...................................................ACAGATTCGATTCTAGGGGGA...............	142
...............ACCCTGTAGAACCGAATTTGT...................................................	103
....................................................CAGATTCGATTCTAGGGGGA...............	80
..............TACCCTGTAGAACCGAATTT.....................................................	75
....................................................CAGATTCGATTCTAGGGGGATAT............	52
..............TACCCTGTAGAACCGAAT.......................................................	50
..............TACCCTGTAGAACCGAATT......................................................	41
.....................................................AGATTCGATTCTAGGGGGAT..............	39
...............ACCCTGTAGAACCGAATTT.....................................................	28
...............ACCCTGTAGAACCGAATTTG....................................................	26
.....................................................AGATTCGATTCTAGGGGGATAT............	21
...................................................ACAGATTCGATTCTAGGGGGATA.............	19
...............ACCCTGTAGAACCGAATTTGTGTG................................................	17
....................................................CAGATTCGATTCTAGGGGG................	17
.................CCTGTAGAACCGAATTTGTG..................................................	16
..............TACCCTGTAGAACCGAA........................................................	13
................CCCTGTAGAACCGAATTTGTG..................................................	11
....................................................CAGATTCGATTCTAGG...................	11
....................................................CAGATTCGATTCTAGGGG.................	11
..................................................CACAGATTCGATTCTAGGGGGA...............	11
.............GTACCCTGTAGAACCGAATTTGT...................................................	10
................CCCTGTAGAACCGAATTTGT...................................................	10
................CCCTGTAGAACCGAATTTGTGT.................................................	10
.................................................TCACAGATTCGATTCTAGGGGGA...............	9
......................................................GATTCGATTCTAGGGGGATA.............	9
..................CTGTAGAACCGAATTTGT...................................................	8
..............TACCCTGTAGAACCGAATTTGTGTG................................................	8
.................CCTGTAGAACCGAATTTGTGT.................................................	7
....................................................CAGATTCGATTCTAGGG..................	7
...................................................ACAGATTCGATTCTAGGGGG................	7
.................CCTGTAGAACCGAATTTGT...................................................	5
..................CTGTAGAACCGAATTTGTG..................................................	5
...............ACCCTGTAGAACCGAA........................................................	4
.............GTACCCTGTAGAACCGAATTTG....................................................	4
.....................TAGAACCGAATTTGTGT.................................................	4
...................................................ACAGATTCGATTCTAGG...................	4
...................................................ACAGATTCGATTCTAGGG..................	4
.....................................................AGATTCGATTCTAGGGGGA...............	4
.............GTACCCTGTAGAACCGAATTTGTGT.................................................	3
...............ACCCTGTAGAACCGAATTTGTGTGGT..............................................	3
.....................................................AGATTCGATTCTAGGGGG................	3
..............TACCCTGTAGAACCGA.........................................................	2
................CCCTGTAGAACCGAATTTG....................................................	2
.................CCTGTAGAACCGAATTTG....................................................	2
...................TGTAGAACCGAATTTGTGT.................................................	2
...............ACCCTGTAGAACCGAATTTGTGTGGTTTTAACA.......................................	2
...................................................ACAGATTCGATTCTAGGGG.................	2
.....................................................AGATTCGATTCTAGGGG.................	1
......................................................GATTCGATTCTAGGGGGAT..............	1
..........................................TTAACAGTCACAGATTCGATTCTAGGGGGATA.............	1
...............................................AGTCACAGATTCGATTCTAGGGGGATA.............	1
........................................................TTCGATTCTAGGGGGATA.............	1
.(((((.((((((((.((((.(((((.((((((((((..((....))...)))))))))).))))).)))))))))))).))))).. (-40.90)

XLv80.chr2L/132501411-132501481(-)_mir-10c 
TATATGCACCCTGTAGAATCGAATTTGTGTGAGTTCTGAGCCACAGATTCGTCTCTAGGGGGGTATATGGG
.......ACCCTGTAGAATCGAATTTGTGT.........................................	787
.......ACCCTGTAGAATCGAATTTGTG..........................................	171
......CACCCTGTAGAATCGAATTTGT...........................................	141
..........................................ACAGATTCGTCTCTAGGGGGGT.......	77
......CACCCTGTAGAATCGAATTTGTG..........................................	41
.......ACCCTGTAGAATCGAATTTGT...........................................	22
............................................AGATTCGTCTCTAGGGGGGTA......	14
......CACCCTGTAGAATCGAATTTGTGT.........................................	9
..........................................ACAGATTCGTCTCTAGGGGGG........	9
.......ACCCTGTAGAATCGAATTT.............................................	8
...........................................CAGATTCGTCTCTAGGGGGGTA......	8
.......ACCCTGTAGAATCGAATTTG............................................	7
........CCCTGTAGAATCGAATTTGTGT.........................................	7
.........CCTGTAGAATCGAATTTGTGT.........................................	7
...........................................CAGATTCGTCTCTAGGGGGGT.......	6
......CACCCTGTAGAATCGAATTTG............................................	4
...................................CTGAGCCACAGATTCGTC..................	4
....................................TGAGCCACAGATTCGTCT.................	4
........CCCTGTAGAATCGAATTTGTG..........................................	3
...............................AGTTCTGAGCCACAGATTCGTCT.................	3
...................................CTGAGCCACAGATTCGTCT.................	3
..........................................ACAGATTCGTCTCTAGG............	3
..........CTGTAGAATCGAATTTGTGT.........................................	2
.............TAGAATCGAATTTGTGTG........................................	2
............................GTGAGTTCTGAGCCAC...........................	2
............................................AGATTCGTCTCTAGGGGGGTAT.....	2
......CACCCTGTAGAATCGAATT..............................................	1
......CACCCTGTAGAATCGAATTT.............................................	1
.........CCTGTAGAATCGAATTTGTG..........................................	1
...........TGTAGAATCGAATTTGTGT.........................................	1
...........TGTAGAATCGAATTTGTGTG........................................	1
..............AGAATCGAATTTGTGTGAGTT....................................	1
...................................CTGAGCCACAGATTCGTCTC................	1
..........................................ACAGATTCGTCTCTAGGGGG.........	1
(((((((.((((.((((..((((((((((.(.........)))))))))))..)))).))))))))))).. (-31.20)

XLv80.chr2S/115200233-115200303(-)_mir-10c 
TATATGCACCCTGTAGAATCGAATTTGTGTGAGTTCTGAGCCACAGATTCGTCTCTAGGGGGGTATATGGG
.......ACCCTGTAGAATCGAATTTGTGT.........................................	787
.......ACCCTGTAGAATCGAATTTGTG..........................................	171
......CACCCTGTAGAATCGAATTTGT...........................................	141
..........................................ACAGATTCGTCTCTAGGGGGGT.......	77
......CACCCTGTAGAATCGAATTTGTG..........................................	41
.......ACCCTGTAGAATCGAATTTGT...........................................	22
............................................AGATTCGTCTCTAGGGGGGTA......	14
......CACCCTGTAGAATCGAATTTGTGT.........................................	9
..........................................ACAGATTCGTCTCTAGGGGGG........	9
.......ACCCTGTAGAATCGAATTT.............................................	8
...........................................CAGATTCGTCTCTAGGGGGGTA......	8
.......ACCCTGTAGAATCGAATTTG............................................	7
........CCCTGTAGAATCGAATTTGTGT.........................................	7
.........CCTGTAGAATCGAATTTGTGT.........................................	7
...........................................CAGATTCGTCTCTAGGGGGGT.......	6
......CACCCTGTAGAATCGAATTTG............................................	4
...................................CTGAGCCACAGATTCGTC..................	4
....................................TGAGCCACAGATTCGTCT.................	4
........CCCTGTAGAATCGAATTTGTG..........................................	3
...............................AGTTCTGAGCCACAGATTCGTCT.................	3
...................................CTGAGCCACAGATTCGTCT.................	3
..........................................ACAGATTCGTCTCTAGG............	3
..........CTGTAGAATCGAATTTGTGT.........................................	2
.............TAGAATCGAATTTGTGTG........................................	2
............................GTGAGTTCTGAGCCAC...........................	2
............................................AGATTCGTCTCTAGGGGGGTAT.....	2
......CACCCTGTAGAATCGAATT..............................................	1
......CACCCTGTAGAATCGAATTT.............................................	1
.........CCTGTAGAATCGAATTTGTG..........................................	1
...........TGTAGAATCGAATTTGTGT.........................................	1
...........TGTAGAATCGAATTTGTGTG........................................	1
..............AGAATCGAATTTGTGTGAGTT....................................	1
...................................CTGAGCCACAGATTCGTCTC................	1
..........................................ACAGATTCGTCTCTAGGGGG.........	1
(((((((.((((.((((..((((((((((.(.........)))))))))))..)))).))))))))))).. (-31.20)

XLv80.chr2L/136260596-136260679(-)_mir-15a 
ACCTTGAGGTAAAGTAGCAGCACATAATGGTTTGTGGGTTACACAGAGGTGCAGGCCATACTGTGCTGCCGCCAAAACACAAGG
..............TAGCAGCACATAATGGTTTGT.................................................	5634
..............TAGCAGCACATAATGGTTTGTG................................................	4272
..............TAGCAGCACATAATGGTTTG..................................................	261
...................................................CAGGCCATACTGTGCTGCCGCC...........	180
..............TAGCAGCACATAATGGTTT...................................................	71
...............AGCAGCACATAATGGTTTGT.................................................	60
..............TAGCAGCACATAATGGTTTGTGG...............................................	55
..............TAGCAGCACATAATGGTT....................................................	44
...............AGCAGCACATAATGGTTTGTG................................................	42
....................CACATAATGGTTTGTG................................................	24
...................................................CAGGCCATACTGTGCTGCCGC............	21
...................GCACATAATGGTTTGTG................................................	14
..............TAGCAGCACATAATGG......................................................	11
................GCAGCACATAATGGTTTGTG................................................	9
................GCAGCACATAATGGTTTGT.................................................	8
...............AGCAGCACATAATGGTTTGTGG...............................................	8
.............GTAGCAGCACATAATGGTTTGT.................................................	7
.............GTAGCAGCACATAATGGTTTGTG................................................	6
...................................................CAGGCCATACTGTGCTGCCGCCA..........	6
.................CAGCACATAATGGTTTGTGGGTT............................................	5
...................GCACATAATGGTTTGT.................................................	4
.................CAGCACATAATGGTTTGTG................................................	4
..............TAGCAGCACATAATGGTTTGTGGGTTACA.........................................	4
....................................................AGGCCATACTGTGCTGCCGCC...........	4
..............TAGCAGCACATAATGGT.....................................................	3
.................CAGCACATAATGGTTTGT.................................................	3
..................AGCACATAATGGTTTGTG................................................	2
..............TAGCAGCACATAATGGTTTGTGGG..............................................	2
..............TAGCAGCACATAATGGTTTGTGGGTTA...........................................	2
........................................................CATACTGTGCTGCCGCC...........	2
................GCAGCACATAATGGTTT...................................................	1
...............AGCAGCACATAATGGTTTG..................................................	1
...............AGCAGCACATAATGGTTTGTGGGTTACACAGAGGT..................................	1
...................................................CAGGCCATACTGTGCTGCCGCCAA.........	1
.(((((.(.....(..((((((((..((((((((((..((.....))..))))))))))..))))))))..).....).))))) (-32.50)

XLv80.chr2S/118680456-118680539(-)_mir-15a 
ACCTTGAAGTAAAGTAGCAGCACATAATGGTTTGTGGGTTACACAGAGGTGCAGGCCATACTGTGCTGCCGCCAAAACACAAGG
..............TAGCAGCACATAATGGTTTGT.................................................	5634
..............TAGCAGCACATAATGGTTTGTG................................................	4272
..............TAGCAGCACATAATGGTTTG..................................................	261
...................................................CAGGCCATACTGTGCTGCCGCC...........	180
..............TAGCAGCACATAATGGTTT...................................................	71
...............AGCAGCACATAATGGTTTGT.................................................	60
..............TAGCAGCACATAATGGTTTGTGG...............................................	55
..............TAGCAGCACATAATGGTT....................................................	44
...............AGCAGCACATAATGGTTTGTG................................................	42
....................CACATAATGGTTTGTG................................................	24
...................................................CAGGCCATACTGTGCTGCCGC............	21
...................GCACATAATGGTTTGTG................................................	14
..............TAGCAGCACATAATGG......................................................	11
................GCAGCACATAATGGTTTGTG................................................	9
................GCAGCACATAATGGTTTGT.................................................	8
...............AGCAGCACATAATGGTTTGTGG...............................................	8
.............GTAGCAGCACATAATGGTTTGT.................................................	7
.............GTAGCAGCACATAATGGTTTGTG................................................	6
...................................................CAGGCCATACTGTGCTGCCGCCA..........	6
.................CAGCACATAATGGTTTGTGGGTT............................................	5
...................GCACATAATGGTTTGT.................................................	4
.................CAGCACATAATGGTTTGTG................................................	4
..............TAGCAGCACATAATGGTTTGTGGGTTACA.........................................	4
....................................................AGGCCATACTGTGCTGCCGCC...........	4
..............TAGCAGCACATAATGGT.....................................................	3
.................CAGCACATAATGGTTTGT.................................................	3
..................AGCACATAATGGTTTGTG................................................	2
..............TAGCAGCACATAATGGTTTGTGGG..............................................	2
..............TAGCAGCACATAATGGTTTGTGGGTTA...........................................	2
........................................................CATACTGTGCTGCCGCC...........	2
................GCAGCACATAATGGTTT...................................................	1
...............AGCAGCACATAATGGTTTG..................................................	1
...............AGCAGCACATAATGGTTTGTGGGTTACACAGAGGT..................................	1
...................................................CAGGCCATACTGTGCTGCCGCCAA.........	1
.(((((.......(..((((((((..((((((((((..((.....))..))))))))))..))))))))..).......))))) (-31.44)

XLv80.chr5S/96781634-96781720(-)_mir-15b 
TGTCCTAAAGAAGTGTAGCAGCACATCATGATTTGCATGCTGTATTAGATTCTAATCATTATTTGCTGCTTCATGATATTGGGGAAA
...............TAGCAGCACATCATGATTTGCA..................................................	103714
...............TAGCAGCACATCATGATTTGC...................................................	22102
...................................................CTAATCATTATTTGCTGCTTCA..............	3703
...............TAGCAGCACATCATGATTTG....................................................	2114
...................................................CTAATCATTATTTGCTGCTTC...............	967
...............TAGCAGCACATCATGATTT.....................................................	810
....................................................TAATCATTATTTGCTGCTTCA..............	658
................AGCAGCACATCATGATTTGCA..................................................	429
.............TGTAGCAGCACATCATGATTTG....................................................	235
...............TAGCAGCACATCATGATTTGCAT.................................................	172
....................................................TAATCATTATTTGCTGCTTCAT.............	163
...............TAGCAGCACATCATGATT......................................................	111
..............GTAGCAGCACATCATGATTTGCA..................................................	103
..................................................TCTAATCATTATTTGCTGCTTC...............	86
...............TAGCAGCACATCATGAT.......................................................	74
....................GCACATCATGATTTGC...................................................	72
................AGCAGCACATCATGATTTGC...................................................	62
....................................................TAATCATTATTTGCTGCTTC...............	52
.............TGTAGCAGCACATCATGATTTGC...................................................	41
...................................................CTAATCATTATTTGCTGCTT................	37
..............GTAGCAGCACATCATGATTTGC...................................................	35
..................CAGCACATCATGATTTGCA..................................................	31
.................GCAGCACATCATGATTTGCA..................................................	23
...................AGCACATCATGATTTGCA..................................................	22
..................................................TCTAATCATTATTTGCTGCTTCA..............	21
...............TAGCAGCACATCATGA........................................................	20
.........................................................ATTATTTGCTGCTTCA..............	15
................AGCAGCACATCATGATTTG....................................................	14
....................GCACATCATGATTTGCA..................................................	14
.....................................................AATCATTATTTGCTGCTTCA..............	13
............GTGTAGCAGCACATCATGATT......................................................	12
.................GCAGCACATCATGATTTGC...................................................	12
...................................................CTAATCATTATTTGCTGCT.................	12
...................................................CTAATCATTATTTGCTGCTTCAT.............	10
.............TGTAGCAGCACATCATGATTT.....................................................	8
....................................................TAATCATTATTTGCTGCT.................	8
.............TGTAGCAGCACATCATGATTTGCA..................................................	6
..............GTAGCAGCACATCATGATTTG....................................................	5
..................CAGCACATCATGATTTGC...................................................	5
..................CAGCACATCATGATTTGCATGCT..............................................	5
.............TGTAGCAGCACATCAT..........................................................	4
.............TGTAGCAGCACATCATGATT......................................................	4
................AGCAGCACATCATGATTT.....................................................	4
.....................CACATCATGATTTGCA..................................................	4
.................................................TTCTAATCATTATTTGCTGCT.................	4
..................................................TCTAATCATTATTTGCTGCTT................	4
....................................................TAATCATTATTTGCTGCTT................	4
.....................................................AATCATTATTTGCTGCTTC...............	4
........................................................CATTATTTGCTGCTTCA..............	4
.....................................................AATCATTATTTGCTGCTTCAT.............	4
............GTGTAGCAGCACATCATGAT.......................................................	3
...................AGCACATCATGATTTGC...................................................	3
................AGCAGCACATCATGATTTGCAT.................................................	3
...................................................CTAATCATTATTTGCTGC..................	3
............GTGTAGCAGCACATCATGATTT.....................................................	2
............GTGTAGCAGCACATCATGATTTG....................................................	2
............................TGATTTGCATGCTGTATTAGATTCTAATCATT...........................	2
...................................................CTAATCATTATTTGCTG...................	2
..................................................TCTAATCATTATTTGCTGCT.................	2
......................................................ATCATTATTTGCTGCTTCAT.............	2
.............TGTAGCAGCACATCATGA........................................................	1
....................................ATGCTGTATTAGATTC...................................	1
..((((((....(((.(((((((.((.((((((......(((...))).....)))))).)).))))))).)))....))))))... (-24.50)

XLv80.chr5L/113027037-113027125(-)_mir-15b 
TGTCCTAAAGAAGTGTAGCAGCACATCATGATTTGCATGCTGTATCAGAGATTCTAATCATTATTTGCTGCTTCATTATATTGGGGAAA
...............TAGCAGCACATCATGATTTGCA....................................................	103714
...............TAGCAGCACATCATGATTTGC.....................................................	22102
.....................................................CTAATCATTATTTGCTGCTTCA..............	3703
...............TAGCAGCACATCATGATTTG......................................................	2114
.....................................................CTAATCATTATTTGCTGCTTC...............	967
...............TAGCAGCACATCATGATTT.......................................................	810
......................................................TAATCATTATTTGCTGCTTCA..............	658
................AGCAGCACATCATGATTTGCA....................................................	429
.............TGTAGCAGCACATCATGATTTG......................................................	235
...............TAGCAGCACATCATGATTTGCAT...................................................	172
......................................................TAATCATTATTTGCTGCTTCAT.............	163
...............TAGCAGCACATCATGATT........................................................	111
..............GTAGCAGCACATCATGATTTGCA....................................................	103
....................................................TCTAATCATTATTTGCTGCTTC...............	86
......................................................TAATCATTATTTGCTGCTTCATT............	85
.......................................................AATCATTATTTGCTGCTTCATT............	84
...............TAGCAGCACATCATGAT.........................................................	74
....................GCACATCATGATTTGC.....................................................	72
................AGCAGCACATCATGATTTGC.....................................................	62
......................................................TAATCATTATTTGCTGCTTC...............	52
.............TGTAGCAGCACATCATGATTTGC.....................................................	41
.....................................................CTAATCATTATTTGCTGCTT................	37
..............GTAGCAGCACATCATGATTTGC.....................................................	35
..................CAGCACATCATGATTTGCA....................................................	31
.................GCAGCACATCATGATTTGCA....................................................	23
...................AGCACATCATGATTTGCA....................................................	22
....................................................TCTAATCATTATTTGCTGCTTCA..............	21
...............TAGCAGCACATCATGA..........................................................	20
...........................................................ATTATTTGCTGCTTCA..............	15
................AGCAGCACATCATGATTTG......................................................	14
....................GCACATCATGATTTGCA....................................................	14
.......................................................AATCATTATTTGCTGCTTCA..............	13
............GTGTAGCAGCACATCATGATT........................................................	12
.................GCAGCACATCATGATTTGC.....................................................	12
.....................................................CTAATCATTATTTGCTGCT.................	12
.....................................................CTAATCATTATTTGCTGCTTCAT.............	10
.............TGTAGCAGCACATCATGATTT.......................................................	8
.....................................TGCTGTATCAGAGATT....................................	8
......................................................TAATCATTATTTGCTGCT.................	8
..............................ATTTGCATGCTGTATCAGAGATTCTAATCA.............................	7
.............TGTAGCAGCACATCATGATTTGCA....................................................	6
............................TGATTTGCATGCTGTATCAGAGATTCTAATCATT...........................	6
..............GTAGCAGCACATCATGATTTG......................................................	5
..................CAGCACATCATGATTTGC.....................................................	5
..................CAGCACATCATGATTTGCATGCT................................................	5
.............TGTAGCAGCACATCAT............................................................	4
.............TGTAGCAGCACATCATGATT........................................................	4
................AGCAGCACATCATGATTT.......................................................	4
.....................CACATCATGATTTGCA....................................................	4
..........................................TATCAGAGATTCTAATCATTATTTGCTG...................	4
...................................................TTCTAATCATTATTTGCTGCT.................	4
....................................................TCTAATCATTATTTGCTGCTT................	4
......................................................TAATCATTATTTGCTGCTT................	4
.......................................................AATCATTATTTGCTGCTTC...............	4
..........................................................CATTATTTGCTGCTTCA..............	4
.......................................................AATCATTATTTGCTGCTTCAT.............	4
......................................................TAATCATTATTTGCTGCTTCATTA...........	4
............GTGTAGCAGCACATCATGAT.........................................................	3
...................AGCACATCATGATTTGC.....................................................	3
................AGCAGCACATCATGATTTGCAT...................................................	3
.....................................................CTAATCATTATTTGCTGC..................	3
.........................................................TCATTATTTGCTGCTTCATTA...........	3
............GTGTAGCAGCACATCATGATTT.......................................................	2
............GTGTAGCAGCACATCATGATTTG......................................................	2
.............................GATTTGCATGCTGTATCAGAGATTCTAATCATT...........................	2
.....................................................CTAATCATTATTTGCTG...................	2
....................................................TCTAATCATTATTTGCTGCT.................	2
........................................................ATCATTATTTGCTGCTTCAT.............	2
.....................................................CTAATCATTATTTGCTGCTTCATT............	2
.............TGTAGCAGCACATCATGA..........................................................	1
...................................CATGCTGTATCAGAGATTC...................................	1
..................................GCATGCTGTATCAGAGATTCTAA................................	1
..((((((.(.((((.(((((((.((.((((((......(((...))).......)))))).)).))))))).)))).).))))))... (-25.72)

XLv80.chr8L/48901002-48901075(-)_mir-15c 
CTTTGAGGTGATCTAGCAGCACATCATGGTTTGTAGAAACAAGGAGATACAGACCATTCTGAGCTGCCTCTTGA
.............TAGCAGCACATCATGGTTTGTA.......................................	94090
.................................................CAGACCATTCTGAGCTGCCTCT...	29647
.............TAGCAGCACATCATGGTTTGT........................................	7317
.................................................CAGACCATTCTGAGCTGCCTC....	2023
.............TAGCAGCACATCATGGTTTGTAG......................................	798
.............TAGCAGCACATCATGGTTTG.........................................	605
..............AGCAGCACATCATGGTTTGTA.......................................	425
.............TAGCAGCACATCATGGTTT..........................................	343
.................................................CAGACCATTCTGAGCTGCCT.....	318
..................................................AGACCATTCTGAGCTGCCTCT...	225
.................................................CAGACCATTCTGAGCTGCCTCTT..	220
.............TAGCAGCACATCATGGTT...........................................	210
.............TAGCAGCACATCATGGTTTGTAGA.....................................	144
.................................................CAGACCATTCTGAGCTGCC......	129
.................................................CAGACCATTCTGAGCTGC.......	108
...................................................GACCATTCTGAGCTGCCTCT...	99
.............TAGCAGCACATCATGG.............................................	91
.............TAGCAGCACATCATGGTTTGTAGAAACA.................................	78
.............TAGCAGCACATCATGGTTTGTAGAAACAAGG..............................	64
................................................ACAGACCATTCTGAGCTGCCTCT...	61
............CTAGCAGCACATCATGGTTTGTA.......................................	53
..............AGCAGCACATCATGGTTTGT........................................	38
.............TAGCAGCACATCATGGT............................................	34
..................GCACATCATGGTTTGTA.......................................	33
.............TAGCAGCACATCATGGTTTGTAGAAACAAG...............................	31
...............GCAGCACATCATGGTTTGTA.......................................	18
..............AGCAGCACATCATGGTTTGTAG......................................	16
.............TAGCAGCACATCATGGTTTGTAGAAAC..................................	15
..................................................AGACCATTCTGAGCTGCCTC....	15
..................................................AGACCATTCTGAGCTGCCT.....	12
............CTAGCAGCACATCATGGTTTGT........................................	11
................CAGCACATCATGGTTTGTA.......................................	11
.............TAGCAGCACATCATGGTTTGTAGAAA...................................	10
.................AGCACATCATGGTTTGTA.......................................	9
..................................................AGACCATTCTGAGCTGCCTCTT..	9
...........TCTAGCAGCACATCATGGTTTGT........................................	8
..........................TGGTTTGTAGAAACAAGGAGATACAGACCATT................	8
.................................................CAGACCATTCTGAGCTG........	8
...................CACATCATGGTTTGTA.......................................	7
.............TAGCAGCACATCATGGTTTGTAGAAACAA................................	7
......................................................CATTCTGAGCTGCCTCT...	7
..............AGCAGCACATCATGGTTTGTAGA.....................................	6
................................................ACAGACCATTCTGAGCTGCCTC....	6
..............AGCAGCACATCATGGTTTGTAGAAACAAG...............................	5
.....................................................CCATTCTGAGCTGCCTCT...	5
.......................................................ATTCTGAGCTGCCTCT...	5
...................................................GACCATTCTGAGCTGCCTCTTG.	5
.............TAGCAGCACATCATGGTTTGTAGAAACAAGGA.............................	4
...................................GAAACAAGGAGATACAGACC...................	4
..............................................ATACAGACCATTCTGAGCTGCCTCT...	4
....................................................ACCATTCTGAGCTGCCTCT...	4
...........TCTAGCAGCACATCATGGTTTG.........................................	3
..............AGCAGCACATCATGGTTTG.........................................	3
................CAGCACATCATGGTTTGT........................................	3
.................................................CAGACCATTCTGAGCT.........	3
...................................................GACCATTCTGAGCTGCCTC....	3
...............GCAGCACATCATGGTTTGT........................................	2
................CAGCACATCATGGTTTGTAG......................................	2
.............TAGCAGCACATCATGGTTTGTAGAA....................................	2
.............................TTTGTAGAAACAAGGAGATACAGACCATTCTGA............	2
...................................GAAACAAGGAGATACAGACCATTCTGAGCTGC.......	2
...................................................GACCATTCTGAGCTGCC......	2
..............AGCAGCACATCATGGTTT..........................................	1
..................GCACATCATGGTTTGT........................................	1
.................AGCACATCATGGTTTGTAGAAACAAG...............................	1
..............AGCAGCACATCATGGTTTGTAGAAACAAGG..............................	1
..................................AGAAACAAGGAGATAC........................	1
.................................TAGAAACAAGGAGATACA.......................	1
..............................TTGTAGAAACAAGGAGATACAGAC....................	1
........................CATGGTTTGTAGAAACAAGGAGATACAGACCATT................	1
...................................................GACCATTCTGAGCTGCCT.....	1
...................................GAAACAAGGAGATACAGACCATTCTGAGCTGCCTC....	1
.............................................GATACAGACCATTCTGAGCTGCCTCT...	1
...................................................GACCATTCTGAGCTGCCTCTT..	1
...............(((((.((..((((((((((............))))))))))..)).)))))....... (-21.80)

XLv80.chr8S/74387908-74387981(-)_mir-15c 
CTTTGAGGTGATCTAGCAGCACATCATGGTTTGTAGAAACAAGGAGATACAGACCATTCTGAGCTGCCTCTTGA
.............TAGCAGCACATCATGGTTTGTA.......................................	94090
.................................................CAGACCATTCTGAGCTGCCTCT...	29647
.............TAGCAGCACATCATGGTTTGT........................................	7317
.................................................CAGACCATTCTGAGCTGCCTC....	2023
.............TAGCAGCACATCATGGTTTGTAG......................................	798
.............TAGCAGCACATCATGGTTTG.........................................	605
..............AGCAGCACATCATGGTTTGTA.......................................	425
.............TAGCAGCACATCATGGTTT..........................................	343
.................................................CAGACCATTCTGAGCTGCCT.....	318
..................................................AGACCATTCTGAGCTGCCTCT...	225
.................................................CAGACCATTCTGAGCTGCCTCTT..	220
.............TAGCAGCACATCATGGTT...........................................	210
.............TAGCAGCACATCATGGTTTGTAGA.....................................	144
.................................................CAGACCATTCTGAGCTGCC......	129
.................................................CAGACCATTCTGAGCTGC.......	108
...................................................GACCATTCTGAGCTGCCTCT...	99
.............TAGCAGCACATCATGG.............................................	91
.............TAGCAGCACATCATGGTTTGTAGAAACA.................................	78
.............TAGCAGCACATCATGGTTTGTAGAAACAAGG..............................	64
................................................ACAGACCATTCTGAGCTGCCTCT...	61
............CTAGCAGCACATCATGGTTTGTA.......................................	53
..............AGCAGCACATCATGGTTTGT........................................	38
.............TAGCAGCACATCATGGT............................................	34
..................GCACATCATGGTTTGTA.......................................	33
.............TAGCAGCACATCATGGTTTGTAGAAACAAG...............................	31
...............GCAGCACATCATGGTTTGTA.......................................	18
..............AGCAGCACATCATGGTTTGTAG......................................	16
.............TAGCAGCACATCATGGTTTGTAGAAAC..................................	15
..................................................AGACCATTCTGAGCTGCCTC....	15
..................................................AGACCATTCTGAGCTGCCT.....	12
............CTAGCAGCACATCATGGTTTGT........................................	11
................CAGCACATCATGGTTTGTA.......................................	11
.............TAGCAGCACATCATGGTTTGTAGAAA...................................	10
.................AGCACATCATGGTTTGTA.......................................	9
..................................................AGACCATTCTGAGCTGCCTCTT..	9
...........TCTAGCAGCACATCATGGTTTGT........................................	8
..........................TGGTTTGTAGAAACAAGGAGATACAGACCATT................	8
.................................................CAGACCATTCTGAGCTG........	8
...................CACATCATGGTTTGTA.......................................	7
.............TAGCAGCACATCATGGTTTGTAGAAACAA................................	7
......................................................CATTCTGAGCTGCCTCT...	7
..............AGCAGCACATCATGGTTTGTAGA.....................................	6
................................................ACAGACCATTCTGAGCTGCCTC....	6
..............AGCAGCACATCATGGTTTGTAGAAACAAG...............................	5
.....................................................CCATTCTGAGCTGCCTCT...	5
.......................................................ATTCTGAGCTGCCTCT...	5
...................................................GACCATTCTGAGCTGCCTCTTG.	5
.............TAGCAGCACATCATGGTTTGTAGAAACAAGGA.............................	4
...................................GAAACAAGGAGATACAGACC...................	4
..............................................ATACAGACCATTCTGAGCTGCCTCT...	4
....................................................ACCATTCTGAGCTGCCTCT...	4
...........TCTAGCAGCACATCATGGTTTG.........................................	3
..............AGCAGCACATCATGGTTTG.........................................	3
................CAGCACATCATGGTTTGT........................................	3
.................................................CAGACCATTCTGAGCT.........	3
...................................................GACCATTCTGAGCTGCCTC....	3
...............GCAGCACATCATGGTTTGT........................................	2
................CAGCACATCATGGTTTGTAG......................................	2
.............TAGCAGCACATCATGGTTTGTAGAA....................................	2
.............................TTTGTAGAAACAAGGAGATACAGACCATTCTGA............	2
...................................GAAACAAGGAGATACAGACCATTCTGAGCTGC.......	2
...................................................GACCATTCTGAGCTGCC......	2
..............AGCAGCACATCATGGTTT..........................................	1
..................GCACATCATGGTTTGT........................................	1
.................AGCACATCATGGTTTGTAGAAACAAG...............................	1
..............AGCAGCACATCATGGTTTGTAGAAACAAGG..............................	1
..................................AGAAACAAGGAGATAC........................	1
.................................TAGAAACAAGGAGATACA.......................	1
..............................TTGTAGAAACAAGGAGATACAGAC....................	1
........................CATGGTTTGTAGAAACAAGGAGATACAGACCATT................	1
...................................................GACCATTCTGAGCTGCCT.....	1
...................................GAAACAAGGAGATACAGACCATTCTGAGCTGCCTC....	1
.............................................GATACAGACCATTCTGAGCTGCCTCT...	1
...................................................GACCATTCTGAGCTGCCTCTT..	1
...............(((((.((..((((((((((............))))))))))..)).)))))....... (-21.80)

XLv80.chr2L/136260472-136260531(-)_mir-16 
TTTAGCAGCACGTAAATGTTGGAGTTAAAATGGTCCCAATATTATCTGTGCTGCTAGAGT
..TAGCAGCACGTAAATGTTGGA.....................................	59549
..TAGCAGCACGTAAATGTTGG......................................	2915
....................................CAATATTATCTGTGCTGCTAGA..	2890
.....................................AATATTATCTGTGCTGCTAGA..	1610
..TAGCAGCACGTAAATGTTG.......................................	724
..TAGCAGCACGTAAATGTTGGAG....................................	437
...AGCAGCACGTAAATGTTGGA.....................................	343
..TAGCAGCACGTAAATGTT........................................	169
....................................CAATATTATCTGTGCTGCTAG...	125
.....................................AATATTATCTGTGCTGCTAG...	92
....GCAGCACGTAAATGTTGGA.....................................	48
......................................ATATTATCTGTGCTGCTAGA..	44
.TTAGCAGCACGTAAATGTTGGA.....................................	31
...AGCAGCACGTAAATGTTGG......................................	25
.....CAGCACGTAAATGTTGGA.....................................	20
.....................................AATATTATCTGTGCTGCTA....	15
.....................................AATATTATCTGTGCTGCT.....	14
.....................................AATATTATCTGTGCTGCTAGAG.	13
..TAGCAGCACGTAAATGT.........................................	10
...AGCAGCACGTAAATGTTG.......................................	9
....................................CAATATTATCTGTGCTGCTA....	9
......AGCACGTAAATGTTGGA.....................................	8
..TAGCAGCACGTAAATGTTGGAGT...................................	7
...................................CCAATATTATCTGTGCTGCTAGA..	7
.........................................TTATCTGTGCTGCTAGA..	7
....................................CAATATTATCTGTGCTGC......	5
.....................................AATATTATCTGTGCTGC......	5
.......................................TATTATCTGTGCTGCTAGA..	5
...AGCAGCACGTAAATGTTGGAG....................................	4
....................................CAATATTATCTGTGCTGCT.....	4
....................................CAATATTATCTGTGCTGCTAGAG.	4
...........................AAATGGTCCCAATATTATCTGTGCTGCTAGA..	3
...AGCAGCACGTAAATGTT........................................	2
..TAGCAGCACGTAAATGTTGGAGTTAAAATGGTC.........................	2
..TAGCAGCACGTAAATGTTGGAGTTAAAATGGTCC........................	2
........................................ATTATCTGTGCTGCTAGA..	2
..........................................TATCTGTGCTGCTAGA..	2
.TTAGCAGCACGTAAATGTTGG......................................	1
.......GCACGTAAATGTTGGA.....................................	1
....................................CAATATTATCTGTGCT........	1
.....................................AATATTATCTGTGCTG.......	1
......................................ATATTATCTGTGCTGC......	1
...................................CCAATATTATCTGTGCTGCT.....	1
...................................CCAATATTATCTGTGCTGCTAG...	1
......................................ATATTATCTGTGCTGCTAG...	1
.......................GTTAAAATGGTCCCAATATTATCTGTGCTGCTAGA..	1
....................................CAATATTATCTGTGCTGCTAGAGT	1
.....................................AATATTATCTGTGCTGCTAGAGT	1
((((((((((((..((((((((..((.....))..))))))))...)))))))))))).. (-25.30)

XLv80.chr2S/118680330-118680402(-)_mir-16a 
GCCAGCAGTCCTTTAGCAGCACGTAAATATTGGAGTTGAAATGGTCCCAATATTAACTGTGCTGCTAGAGTAA
.............TAGCAGCACGTAAATATTGGA.......................................	120609
.............TAGCAGCACGTAAATATTGG........................................	9740
...............................................CAATATTAACTGTGCTGCTAGA....	3066
.............TAGCAGCACGTAAATATTG.........................................	2084
.............TAGCAGCACGTAAATATTGGAG......................................	1789
.............TAGCAGCACGTAAATATT..........................................	763
..............AGCAGCACGTAAATATTGGA.......................................	739
................................................AATATTAACTGTGCTGCTAGA....	498
.............TAGCAGCACGTAAATA............................................	264
.............TAGCAGCACGTAAATAT...........................................	258
...............................................CAATATTAACTGTGCTGCTAG.....	152
............TTAGCAGCACGTAAATATTGGA.......................................	101
...............GCAGCACGTAAATATTGGA.......................................	90
..............AGCAGCACGTAAATATTGG........................................	44
.............TAGCAGCACGTAAATATTGGAGT.....................................	38
................CAGCACGTAAATATTGGA.......................................	27
.................................................ATATTAACTGTGCTGCTAGA....	24
................................................AATATTAACTGTGCTGCTAG.....	20
...............................................CAATATTAACTGTGCTGCTA......	18
.................AGCACGTAAATATTGGA.......................................	17
...............................................CAATATTAACTGTGCTGCTAGAG...	16
..................GCACGTAAATATTGGA.......................................	11
...............................................CAATATTAACTGTGCTGC........	10
...............................................CAATATTAACTGTGCTGCT.......	10
..............AGCAGCACGTAAATATTGGAG......................................	9
............TTAGCAGCACGTAAATATTGG........................................	7
..............AGCAGCACGTAAATATT..........................................	6
..................................................TATTAACTGTGCTGCTAGA....	6
.................AGCACGTAAATATTGG........................................	5
..............AGCAGCACGTAAATAT...........................................	4
...............GCAGCACGTAAATATTGG........................................	4
................CAGCACGTAAATATTGGAG......................................	4
................................GAGTTGAAATGGTCCCA........................	4
................................................AATATTAACTGTGCTGCTA......	4
.................................................ATATTAACTGTGCTGCTAG.....	3
................................................AATATTAACTGTGCTGCTAGAG...	3
............TTAGCAGCACGTAAATATTGGAG......................................	2
...................................................ATTAACTGTGCTGCTAGA....	2
............TTAGCAGCACGTAAATATTG.........................................	1
..............AGCAGCACGTAAATATTG.........................................	1
................CAGCACGTAAATATTGG........................................	1
.................AGCACGTAAATATTGGAG......................................	1
..............AGCAGCACGTAAATATTGGAGT.....................................	1
................CAGCACGTAAATATTGGAGTT....................................	1
................................GAGTTGAAATGGTCCC.........................	1
................................................AATATTAACTGTGCTGCT.......	1
..................................................TATTAACTGTGCTGCTAG.....	1
..............................................CCAATATTAACTGTGCTGCTAGA....	1
.....................................................TAACTGTGCTGCTAGA....	1
..........((((((((((((((.((((((((..((.....))..)))))))).)).))))))))))))... (-29.60)

XLv80.chr5L/113026879-113026958(-)_mir-16b 
TTGCTCCGCATTAGCAGCACGTAAATATTGGGTGATATGATATGGAGCCCCAGTATTATTGTGCTGCTTAAGTGTGGCAA
...........TAGCAGCACGTAAATATTGGGT...............................................	178929
...........TAGCAGCACGTAAATATTGG.................................................	9740
...........TAGCAGCACGTAAATATTGGG................................................	7681
...........TAGCAGCACGTAAATATTG..................................................	2084
............AGCAGCACGTAAATATTGGGT...............................................	1052
...........TAGCAGCACGTAAATATT...................................................	763
...........TAGCAGCACGTAAATATTGGGTG..............................................	357
...........TAGCAGCACGTAAATA.....................................................	264
...........TAGCAGCACGTAAATAT....................................................	258
..........TTAGCAGCACGTAAATATTGGGT...............................................	117
.............GCAGCACGTAAATATTGGGT...............................................	98
...........TAGCAGCACGTAAATATTGGGTGA.............................................	91
.................................GATATGATATGGAGCC...............................	90
.................................................CCAGTATTATTGTGCTGCTTAA.........	47
.................CACGTAAATATTGGGT...............................................	45
............AGCAGCACGTAAATATTGG.................................................	44
..............CAGCACGTAAATATTGGGT...............................................	38
............AGCAGCACGTAAATATTGGG................................................	34
...............AGCACGTAAATATTGGGT...............................................	32
................GCACGTAAATATTGGGT...............................................	32
...............................GTGATATGATATGGAGCCCC.............................	16
.................................................CCAGTATTATTGTGCTGCTTA..........	14
................................TGATATGATATGGAGCCC..............................	10
.............GCAGCACGTAAATATTGGG................................................	9
..........TTAGCAGCACGTAAATATTGG.................................................	7
............AGCAGCACGTAAATATT...................................................	6
...............AGCACGTAAATATTGG.................................................	5
............AGCAGCACGTAAATAT....................................................	4
.............GCAGCACGTAAATATTGG.................................................	4
..........TTAGCAGCACGTAAATATTGGG................................................	3
...............AGCACGTAAATATTGGG................................................	3
................................TGATATGATATGGAGCC...............................	3
...........TAGCAGCACGTAAATATTGGGTGAT............................................	2
...........TAGCAGCACGTAAATATTGGGTGATATGAT.......................................	2
...........TAGCAGCACGTAAATATTGGGTGATATGATATGGA..................................	2
...............................GTGATATGATATGGAG.................................	2
..........TTAGCAGCACGTAAATATTG..................................................	1
............AGCAGCACGTAAATATTG..................................................	1
..............CAGCACGTAAATATTGG.................................................	1
.........ATTAGCAGCACGTAAATATTGGGT...............................................	1
.................CACGTAAATATTGGGTG..............................................	1
...........TAGCAGCACGTAAATATTGGGTGATA...........................................	1
...........TAGCAGCACGTAAATATTGGGTGATATG.........................................	1
..................................................CAGTATTATTGTGCTGCTTAA.........	1
.......................................................TTATTGTGCTGCTTAA.........	1
...................................................AGTATTATTGTGCTGCTTAAGT.......	1
.(((..(((...(((((((((..(((((((((.(.(((...)))...))))))))))..)))))))))...)))..))). (-33.80)

XLv80.chr5S/96781495-96781558(-)_mir-16b 
ATTAGCAGCACGTAAATATTGGGTGGTATGATATGGAGCCCCAGTGTTATTGTGCTGCTTAAGT
..TAGCAGCACGTAAATATTGGGT........................................	178929
..TAGCAGCACGTAAATATTGG..........................................	9740
..TAGCAGCACGTAAATATTGGG.........................................	7681
..TAGCAGCACGTAAATATTG...........................................	2084
...AGCAGCACGTAAATATTGGGT........................................	1052
..TAGCAGCACGTAAATATT............................................	763
..TAGCAGCACGTAAATATTGGGTG.......................................	357
..TAGCAGCACGTAAATA..............................................	264
..TAGCAGCACGTAAATAT.............................................	258
.TTAGCAGCACGTAAATATTGGGT........................................	117
....GCAGCACGTAAATATTGGGT........................................	98
........................................CCAGTGTTATTGTGCTGCTTAA..	52
........CACGTAAATATTGGGT........................................	45
...AGCAGCACGTAAATATTGG..........................................	44
.....CAGCACGTAAATATTGGGT........................................	38
...AGCAGCACGTAAATATTGGG.........................................	34
......AGCACGTAAATATTGGGT........................................	32
.......GCACGTAAATATTGGGT........................................	32
........................GGTATGATATGGAGCC........................	26
........................................CCAGTGTTATTGTGCTGCTTA...	13
....GCAGCACGTAAATATTGGG.........................................	9
.TTAGCAGCACGTAAATATTGG..........................................	7
...AGCAGCACGTAAATATT............................................	6
......AGCACGTAAATATTGG..........................................	5
..TAGCAGCACGTAAATATTGGGTGGTATGATA...............................	5
......................GTGGTATGATATGGAGCCCC......................	5
...AGCAGCACGTAAATAT.............................................	4
....GCAGCACGTAAATATTGG..........................................	4
.TTAGCAGCACGTAAATATTGGG.........................................	3
......AGCACGTAAATATTGGG.........................................	3
..TAGCAGCACGTAAATATTGGGTGGTATG..................................	3
.......................TGGTATGATATGGAGCCC.......................	3
.......................TGGTATGATATGGAGCCCC......................	3
..TAGCAGCACGTAAATATTGGGTGG......................................	2
..TAGCAGCACGTAAATATTGGGTGGTA....................................	2
..TAGCAGCACGTAAATATTGGGTGGTATGA.................................	2
.TTAGCAGCACGTAAATATTG...........................................	1
...AGCAGCACGTAAATATTG...........................................	1
.....CAGCACGTAAATATTGG..........................................	1
ATTAGCAGCACGTAAATATTGGGT........................................	1
........CACGTAAATATTGGGTG.......................................	1
..TAGCAGCACGTAAATATTGGGTGGTAT...................................	1
..TAGCAGCACGTAAATATTGGGTGGTATGAT................................	1
..TAGCAGCACGTAAATATTGGGTGGTATGATATGG............................	1
.......................TGGTATGATATGGAGCC........................	1
........................................CCAGTGTTATTGTGCTGCTT....	1
.........................................CAGTGTTATTGTGCTGCTTA...	1
..........................................AGTGTTATTGTGCTGCTTAA..	1
..............................................TTATTGTGCTGCTTAA..	1
..........................................AGTGTTATTGTGCTGCTTAAGT	1
...(((((((((..(((((((((.(.(.........).))))))))))..)))))))))..... (-24.60)

XLv80.chr8L/48899670-48899739(-)_mir-16c 
TTTAGCAGCACGTAAATACTGGAGTCCATGACTATATCTGCACTCTCCAGTATTACTTTGCTGCTATATT
..TAGCAGCACGTAAATACTGGAG..............................................	194205
..TAGCAGCACGTAAATACTGGAGT.............................................	30624
..............................................CCAGTATTACTTTGCTGCTATA..	14614
..TAGCAGCACGTAAATACTGGA...............................................	13100
..TAGCAGCACGTAAATACTGG................................................	1969
.TTAGCAGCACGTAAATACTGGA...............................................	1154
..............................................CCAGTATTACTTTGCTGCTAT...	1094
...AGCAGCACGTAAATACTGGAG..............................................	935
..TAGCAGCACGTAAATACTG.................................................	908
........................TCCATGACTATATCTGCACTCT........................	487
.............................................TCCAGTATTACTTTGCTGCTATA..	484
...............................................CAGTATTACTTTGCTGCTATA..	329
..TAGCAGCACGTAAATA....................................................	264
...AGCAGCACGTAAATACTGGAGT.............................................	248
.TTAGCAGCACGTAAATACTGGAG..............................................	227
..TAGCAGCACGTAAATACT..................................................	195
..............................................CCAGTATTACTTTGCTGCTA....	107
....GCAGCACGTAAATACTGGAG..............................................	103
...............................................CAGTATTACTTTGCTGCTATAT.	101
.............................................TCCAGTATTACTTTGCTGCTAT...	88
...AGCAGCACGTAAATACTGGA...............................................	79
..TAGCAGCACGTAAATACTGGAGTC............................................	71
................................................AGTATTACTTTGCTGCTATA..	70
..............................................CCAGTATTACTTTGCTGCTATAT.	68
..............................................CCAGTATTACTTTGCTGCT.....	57
......AGCACGTAAATACTGGAG..............................................	49
.TTAGCAGCACGTAAATACTGG................................................	46
........CACGTAAATACTGGAG..............................................	45
.TTAGCAGCACGTAAATACTGGAGT.............................................	42
.....CAGCACGTAAATACTGGAG..............................................	39
.......GCACGTAAATACTGGAG..............................................	36
...................TGGAGTCCATGACTATATCTGCACTCTCCAGT...................	30
....GCAGCACGTAAATACTGGAGT.............................................	29
...............................................CAGTATTACTTTGCTGCTAT...	29
.TTAGCAGCACGTAAATACTG.................................................	27
..............................................CCAGTATTACTTTGCT........	23
.........................CCATGACTATATCTGCACTCT........................	19
..............................................CCAGTATTACTTTGCTGC......	19
....................................................TTACTTTGCTGCTATA..	16
..............................................CCAGTATTACTTTGCTGCTATATT	15
...AGCAGCACGTAAATACTGG................................................	14
..........................CATGACTATATCTGCACTCT........................	14
.....CAGCACGTAAATACTGGAGT.............................................	12
........................TCCATGACTATATCTGCACTC.........................	12
.................................................GTATTACTTTGCTGCTATA..	12
................................................AGTATTACTTTGCTGCTATAT.	12
..TAGCAGCACGTAAATAC...................................................	11
...............................................CAGTATTACTTTGCTGCTA....	10
...................................................ATTACTTTGCTGCTATA..	10
................................................AGTATTACTTTGCTGCTATATT	9
....GCAGCACGTAAATACTGGA...............................................	8
.............................................TCCAGTATTACTTTGCTGC......	8
......AGCACGTAAATACTGGA...............................................	7
........................TCCATGACTATATCTGCACT..........................	7
..TAGCAGCACGTAAATACTGGAGTCCATG........................................	6
.........................................ACTCTCCAGTATTACTTTGCT........	6
TTTAGCAGCACGTAAATACTGGA...............................................	5
......................AGTCCATGACTATATCTGCACTCTCC......................	5
..........................................CTCTCCAGTATTACTTTGCTGCT.....	5
......................................TGCACTCTCCAGTATTACTTTGCTGCTATA..	5
............................................CTCCAGTATTACTTTGCTGCTATA..	5
.TTAGCAGCACGTAAATACT..................................................	4
.........ACGTAAATACTGGAGTCC...........................................	4
...................TGGAGTCCATGACTATATCTGCACTCTCCA.....................	4
..............................................CCAGTATTACTTTGCTG.......	4
.............................................TCCAGTATTACTTTGCTGCTA....	4
...................................................ATTACTTTGCTGCTAT...	4
..........................................CTCTCCAGTATTACTTTGCTGCTATA..	4
...............................................CAGTATTACTTTGCTGCTATATT	4
.....CAGCACGTAAATACTGGA...............................................	3
......AGCACGTAAATACTGGAGT.............................................	3
.......GCACGTAAATACTGGAGT.............................................	3
........CACGTAAATACTGGAGT.............................................	3
.........ACGTAAATACTGGAGT.............................................	3
.........................CCATGACTATATCTGCACT..........................	3
.........................CCATGACTATATCTGCACTC.........................	3
...........................ATGACTATATCTGCACTCT........................	3
..........................................CTCTCCAGTATTACTTTGCTG.......	3
.....................................CTGCACTCTCCAGTATTACTTTGCTGCTATA..	3
..................................................TATTACTTTGCTGCTATA..	3
....GCAGCACGTAAATACTGGAGTC............................................	2
..........CGTAAATACTGGAGTC............................................	2
..TAGCAGCACGTAAATACTGGAGTCC...........................................	2
.......................GTCCATGACTATATCTGCACTCTC.......................	2
........................TCCATGACTATATCTGCACTCTC.......................	2
...........................ATGACTATATCTGCACTCTC.......................	2
.............................................TCCAGTATTACTTTGCT........	2
..........................................CTCTCCAGTATTACTTTGCTGC......	2
................................................AGTATTACTTTGCTGCTAT...	2
.................................ATATCTGCACTCTCCAGTATTACTTTGCTGCTATA..	2
....................................TCTGCACTCTCCAGTATTACTTTGCTGCTATA..	2
...AGCAGCACGTAAATACTG.................................................	1
.....CAGCACGTAAATACTG.................................................	1
..........CGTAAATACTGGAGTCC...........................................	1
.......GCACGTAAATACTGGAGTCCATG........................................	1
..TAGCAGCACGTAAATACTGGAGTCCATGA.......................................	1
..TAGCAGCACGTAAATACTGGAGTCCATGACT.....................................	1
............................TGACTATATCTGCACTCT........................	1
..............................ACTATATCTGCACTCT........................	1
............................TGACTATATCTGCACTCTCCAGTATTACTTTGC.........	1
...............................................CAGTATTACTTTGCTGCT.....	1
.................................................GTATTACTTTGCTGCTAT...	1
..................................................TATTACTTTGCTGCTAT...	1
..................................TATCTGCACTCTCCAGTATTACTTTGCTGCTATA..	1
.........................................ACTCTCCAGTATTACTTTGCTGCTATA..	1
..((((((((.((((.((((((((.....((.....))......))))))))))))..)))))))).... (-26.20)

XLv80.chr8S/74386413-74386482(-)_mir-16c 
TTTAGCAGCACGTAAATACTGGAGTTCATCACCATATCTGCACTCTCCAGTATTACTTTGCTGCTATATT
..TAGCAGCACGTAAATACTGGAG..............................................	194205
..TAGCAGCACGTAAATACTGGAGT.............................................	30624
..............................................CCAGTATTACTTTGCTGCTATA..	14614
..TAGCAGCACGTAAATACTGGA...............................................	13100
..TAGCAGCACGTAAATACTGG................................................	1969
..TAGCAGCACGTAAATACTGGAGTT............................................	1694
.TTAGCAGCACGTAAATACTGGA...............................................	1154
..............................................CCAGTATTACTTTGCTGCTAT...	1094
...AGCAGCACGTAAATACTGGAG..............................................	935
..TAGCAGCACGTAAATACTG.................................................	908
.............................................TCCAGTATTACTTTGCTGCTATA..	484
...............................................CAGTATTACTTTGCTGCTATA..	329
..TAGCAGCACGTAAATA....................................................	264
...AGCAGCACGTAAATACTGGAGT.............................................	248
.TTAGCAGCACGTAAATACTGGAG..............................................	227
..TAGCAGCACGTAAATACT..................................................	195
........................TTCATCACCATATCTGCACTCT........................	161
..............................................CCAGTATTACTTTGCTGCTA....	107
....GCAGCACGTAAATACTGGAG..............................................	103
...............................................CAGTATTACTTTGCTGCTATAT.	101
.............................................TCCAGTATTACTTTGCTGCTAT...	88
...AGCAGCACGTAAATACTGGA...............................................	79
................................................AGTATTACTTTGCTGCTATA..	70
..............................................CCAGTATTACTTTGCTGCTATAT.	68
..............................................CCAGTATTACTTTGCTGCT.....	57
......AGCACGTAAATACTGGAG..............................................	49
.TTAGCAGCACGTAAATACTGG................................................	46
........CACGTAAATACTGGAG..............................................	45
.TTAGCAGCACGTAAATACTGGAGT.............................................	42
.....CAGCACGTAAATACTGGAG..............................................	39
.......GCACGTAAATACTGGAG..............................................	36
....GCAGCACGTAAATACTGGAGT.............................................	29
...............................................CAGTATTACTTTGCTGCTAT...	29
.TTAGCAGCACGTAAATACTG.................................................	27
..............................................CCAGTATTACTTTGCT........	23
..TAGCAGCACGTAAATACTGGAGTTCATCACC.....................................	22
..............................................CCAGTATTACTTTGCTGC......	19
.........................TCATCACCATATCTGCACTCT........................	16
....................................................TTACTTTGCTGCTATA..	16
..............................................CCAGTATTACTTTGCTGCTATATT	15
...AGCAGCACGTAAATACTGG................................................	14
..TAGCAGCACGTAAATACTGGAGTTCATC........................................	13
..TAGCAGCACGTAAATACTGGAGTTCATCACCA....................................	13
.....CAGCACGTAAATACTGGAGT.............................................	12
.................................................GTATTACTTTGCTGCTATA..	12
................................................AGTATTACTTTGCTGCTATAT.	12
..TAGCAGCACGTAAATAC...................................................	11
........................TTCATCACCATATCTGCACTC.........................	10
...............................................CAGTATTACTTTGCTGCTA....	10
...................................................ATTACTTTGCTGCTATA..	10
................................................AGTATTACTTTGCTGCTATATT	9
....GCAGCACGTAAATACTGGA...............................................	8
.............................................TCCAGTATTACTTTGCTGC......	8
......AGCACGTAAATACTGGA...............................................	7
..TAGCAGCACGTAAATACTGGAGTTC...........................................	7
..TAGCAGCACGTAAATACTGGAGTTCAT.........................................	7
..TAGCAGCACGTAAATACTGGAGTTCATCA.......................................	6
.........................................ACTCTCCAGTATTACTTTGCT........	6
TTTAGCAGCACGTAAATACTGGA...............................................	5
........................TTCATCACCATATCTGCAC...........................	5
..........................................CTCTCCAGTATTACTTTGCTGCT.....	5
......................................TGCACTCTCCAGTATTACTTTGCTGCTATA..	5
............................................CTCCAGTATTACTTTGCTGCTATA..	5
.TTAGCAGCACGTAAATACT..................................................	4
.TTAGCAGCACGTAAATACTGGAGTT............................................	4
...AGCAGCACGTAAATACTGGAGTT............................................	4
...........GTAAATACTGGAGTTCATC........................................	4
....GCAGCACGTAAATACTGGAGTTCATCACCA....................................	4
........................TTCATCACCATATCTGCACT..........................	4
.......................GTTCATCACCATATCTGCACTCT........................	4
..............................................CCAGTATTACTTTGCTG.......	4
.............................................TCCAGTATTACTTTGCTGCTA....	4
...................................................ATTACTTTGCTGCTAT...	4
..........................................CTCTCCAGTATTACTTTGCTGCTATA..	4
...............................................CAGTATTACTTTGCTGCTATATT	4
.....CAGCACGTAAATACTGGA...............................................	3
......AGCACGTAAATACTGGAGT.............................................	3
.......GCACGTAAATACTGGAGT.............................................	3
........CACGTAAATACTGGAGT.............................................	3
.........ACGTAAATACTGGAGT.............................................	3
..........................................CTCTCCAGTATTACTTTGCTG.......	3
.....................................CTGCACTCTCCAGTATTACTTTGCTGCTATA..	3
..................................................TATTACTTTGCTGCTATA..	3
..TAGCAGCACGTAAATACTGGAGTTCA..........................................	2
.........................TCATCACCATATCTGCACTC.........................	2
...................TGGAGTTCATCACCATATCTGCACTCTCCAGT...................	2
.............................................TCCAGTATTACTTTGCT........	2
..........................................CTCTCCAGTATTACTTTGCTGC......	2
................................................AGTATTACTTTGCTGCTAT...	2
.................................ATATCTGCACTCTCCAGTATTACTTTGCTGCTATA..	2
....................................TCTGCACTCTCCAGTATTACTTTGCTGCTATA..	2
...AGCAGCACGTAAATACTG.................................................	1
.....CAGCACGTAAATACTG.................................................	1
........................TTCATCACCATATCTGC.............................	1
......................AGTTCATCACCATATCTGCACTCTCC......................	1
...............................................CAGTATTACTTTGCTGCT.....	1
.................................................GTATTACTTTGCTGCTAT...	1
..................................................TATTACTTTGCTGCTAT...	1
..................................TATCTGCACTCTCCAGTATTACTTTGCTGCTATA..	1
.........................................ACTCTCCAGTATTACTTTGCTGCTATA..	1
..((((((((.((((.((((((((....................))))))))))))..)))))))).... (-25.25)

XLv80.chr2S/91488956-91489044(-)_mir-17 
GTCAAGAGTAGTGTCAAAGTGCTTACAGTGCAGGTAGTGATTTAACAGAACCTACTGCAGTGAAGGCACTTGTAGCATTATGTTGACAG
..............CAAAGTGCTTACAGTGCAGGTAG....................................................	160294
..............CAAAGTGCTTACAGTGCAGGTA.....................................................	27568
..............CAAAGTGCTTACAGTGCAGGTAGT...................................................	22410
.....................................................ACTGCAGTGAAGGCACTTGTAGC.............	7251
.....................................................ACTGCAGTGAAGGCACTTGTA...............	4416
..............CAAAGTGCTTACAGTGCAGGT......................................................	4155
......................................................CTGCAGTGAAGGCACTTGTAGC.............	1670
..............CAAAGTGCTTACAGTGCAGG.......................................................	1630
...............AAAGTGCTTACAGTGCAGGTAG....................................................	1288
.....................................................ACTGCAGTGAAGGCACTTGTAG..............	862
.............TCAAAGTGCTTACAGTGCAGGTA.....................................................	856
....................................................TACTGCAGTGAAGGCACTTGTA...............	757
.....................................TGATTTAACAGAACCT....................................	517
.............TCAAAGTGCTTACAGTGCAGGTAG....................................................	455
..............CAAAGTGCTTACAGTG...........................................................	401
.....................................................ACTGCAGTGAAGGCACTTGT................	388
..............CAAAGTGCTTACAGTGCAG........................................................	339
.....................................................ACTGCAGTGAAGGCACTTGTAGCA............	328
......................................................CTGCAGTGAAGGCACTTGTAGCA............	270
....................................................TACTGCAGTGAAGGCACTTGTAGC.............	242
...............AAAGTGCTTACAGTGCAGGTAGT...................................................	226
......................................................CTGCAGTGAAGGCACTTGTA...............	216
...............AAAGTGCTTACAGTGCAGGTA.....................................................	183
......................................................CTGCAGTGAAGGCACTTGTAG..............	171
................AAGTGCTTACAGTGCAGGTAG....................................................	163
....................................GTGATTTAACAGAACCTA...................................	125
....................................................TACTGCAGTGAAGGCACTTGT................	115
.............TCAAAGTGCTTACAGTGCAGGT......................................................	88
..............CAAAGTGCTTACAGTGC..........................................................	75
....................................................TACTGCAGTGAAGGCACTTGTAG..............	74
.........................................................CAGTGAAGGCACTTGTAGC.............	62
.......................................................TGCAGTGAAGGCACTTGTAGC.............	54
..............CAAAGTGCTTACAGTGCA.........................................................	52
..................GTGCTTACAGTGCAGGTAG....................................................	50
.....................................................ACTGCAGTGAAGGCACTTG.................	46
...................TGCTTACAGTGCAGGTAG....................................................	36
.................AGTGCTTACAGTGCAGGTAG....................................................	34
........................................................GCAGTGAAGGCACTTGTAGC.............	32
......................................................CTGCAGTGAAGGCACTTGT................	31
................AAGTGCTTACAGTGCAGGTA.....................................................	30
....................GCTTACAGTGCAGGTAG....................................................	30
.............TCAAAGTGCTTACAGTGCAGGTAGT...................................................	27
..............CAAAGTGCTTACAGTGCAGGTAGTG..................................................	24
....................................GTGATTTAACAGAACCT....................................	24
..........................................................AGTGAAGGCACTTGTAGC.............	23
...........................................AACAGAACCTACTGCAGTGAAGGCACTTGTAGC.............	22
...........................................................GTGAAGGCACTTGTAGC.............	22
...............AAAGTGCTTACAGTGCAGGT......................................................	19
...............AAAGTGCTTACAGTGCAGG.......................................................	18
................AAGTGCTTACAGTGCAGGTAGT...................................................	17
....................................................TACTGCAGTGAAGGCACTTGTAGCA............	17
.............TCAAAGTGCTTACAGTGCAGG.......................................................	16
.....................................................ACTGCAGTGAAGGCACTT..................	16
.....................................................ACTGCAGTGAAGGCACT...................	12
.......................................................TGCAGTGAAGGCACTTGTAG..............	11
.....................CTTACAGTGCAGGTAG....................................................	10
.................AGTGCTTACAGTGCAGGTAGT...................................................	10
.................AGTGCTTACAGTGCAGGTA.....................................................	9
..............................................AGAACCTACTGCAGTGAAGGCACTTGTAGC.............	9
...................TGCTTACAGTGCAGGTAGT...................................................	8
..............CAAAGTGCTTACAGTGCAGGTAGTGA.................................................	8
..............CAAAGTGCTTACAGTGCAGGTAGTGATTTAA............................................	8
....................................................TACTGCAGTGAAGGCACTTG.................	8
.........................................TTAACAGAACCTACTGCAGTGAAGGCACTTGTAGC.............	8
...............AAAGTGCTTACAGTGCAG........................................................	7
.......................................................TGCAGTGAAGGCACTTGTA...............	7
............GTCAAAGTGCTTACAGTGCAGGTAG....................................................	6
.........................................................CAGTGAAGGCACTTGTAG..............	6
.................................................ACCTACTGCAGTGAAGGCACTTGTAGC.............	6
................AAGTGCTTACAGTGCAGGT......................................................	5
............................................ACAGAACCTACTGCAGTGAAGGCACTTGTAGC.............	5
.............................................CAGAACCTACTGCAGTGAAGGCACTTGTAGC.............	5
.............TCAAAGTGCTTACAGTGCAG........................................................	4
..............CAAAGTGCTTACAGTGCAGGTAGTGATTTA.............................................	4
..............CAAAGTGCTTACAGTGCAGGTAGTGATTTAACAG.........................................	4
....................................................TACTGCAGTGAAGGCA.....................	4
...............................................GAACCTACTGCAGTGAAGGCACTTGTAGC.............	4
...................TGCTTACAGTGCAGGTA.....................................................	3
..................GTGCTTACAGTGCAGGTAGT...................................................	3
..............CAAAGTGCTTACAGTGCAGGTAGTGAT................................................	3
....................GCTTACAGTGCAGGTAGTGATTTAACA..........................................	3
...............................AGGTAGTGATTTAACAGAACC.....................................	3
.....................................TGATTTAACAGAACCTA...................................	3
......................................GATTTAACAGAACCTA...................................	3
...................................................CTACTGCAGTGAAGGCACTTGT................	3
..................................................CCTACTGCAGTGAAGGCACTTGTAGC.............	3
...................................................CTACTGCAGTGAAGGCACTTGTAGC.............	3
.............................................................GAAGGCACTTGTAGCA............	3
............GTCAAAGTGCTTACAGTGCAGGTA.....................................................	2
..................GTGCTTACAGTGCAGGTA.....................................................	2
......................TTACAGTGCAGGTAGT...................................................	2
..............CAAAGTGCTTACAGTGCAGGTAGTGATT...............................................	2
....................................GTGATTTAACAGAACC.....................................	2
.............................................CAGAACCTACTGCAGT............................	2
....................................................TACTGCAGTGAAGGCACTT..................	2
...............................................GAACCTACTGCAGTGAAGGCACTTGT................	2
..........................................TAACAGAACCTACTGCAGTGAAGGCACTTGTAGC.............	2
................................................AACCTACTGCAGTGAAGGCACTTGTAGC.............	2
............................................................TGAAGGCACTTGTAGC.............	2
.....................................................ACTGCAGTGAAGGCACTTGTAGCAT...........	2
.............TCAAAGTGCTTACAGTG...........................................................	1
..................GTGCTTACAGTGCAGG.......................................................	1
.................AGTGCTTACAGTGCAGGT......................................................	1
....................GCTTACAGTGCAGGTA.....................................................	1
................AAGTGCTTACAGTGCAGGTAGTGATT...............................................	1
..........................AGTGCAGGTAGTGATTTAAC...........................................	1
..............CAAAGTGCTTACAGTGCAGGTAGTGATTTAACA..........................................	1
...............AAAGTGCTTACAGTGCAGGTAGTGATTTAACAGAA.......................................	1
......................................................CTGCAGTGAAGGCACTTG.................	1
.......................................................TGCAGTGAAGGCACTTGT................	1
.........................................................CAGTGAAGGCACTTGTA...............	1
...........................................................GTGAAGGCACTTGTAG..............	1
........................................................GCAGTGAAGGCACTTGTAGCA............	1
(((((..(((((((..((((((((.((.(((((.(((.(.(((....)))))))))))).)).))))))))...))))))).))))).. (-35.00)

XLv80.chr2L/107332464-107332552(-)_mir-17 
GTCAAGAGTAATGTCAAAGTGCTTACAGTGCAGGTAGTGATTTAACAGAACCTACTGCAGTGAAGGCACTTGTAGCATTATGTTGACAG
..............CAAAGTGCTTACAGTGCAGGTAG....................................................	160294
..............CAAAGTGCTTACAGTGCAGGTA.....................................................	27568
..............CAAAGTGCTTACAGTGCAGGTAGT...................................................	22410
.....................................................ACTGCAGTGAAGGCACTTGTAGC.............	7251
.....................................................ACTGCAGTGAAGGCACTTGTA...............	4416
..............CAAAGTGCTTACAGTGCAGGT......................................................	4155
......................................................CTGCAGTGAAGGCACTTGTAGC.............	1670
..............CAAAGTGCTTACAGTGCAGG.......................................................	1630
...............AAAGTGCTTACAGTGCAGGTAG....................................................	1288
.....................................................ACTGCAGTGAAGGCACTTGTAG..............	862
.............TCAAAGTGCTTACAGTGCAGGTA.....................................................	856
....................................................TACTGCAGTGAAGGCACTTGTA...............	757
.....................................TGATTTAACAGAACCT....................................	517
.............TCAAAGTGCTTACAGTGCAGGTAG....................................................	455
..............CAAAGTGCTTACAGTG...........................................................	401
.....................................................ACTGCAGTGAAGGCACTTGT................	388
..............CAAAGTGCTTACAGTGCAG........................................................	339
.....................................................ACTGCAGTGAAGGCACTTGTAGCA............	328
......................................................CTGCAGTGAAGGCACTTGTAGCA............	270
....................................................TACTGCAGTGAAGGCACTTGTAGC.............	242
...............AAAGTGCTTACAGTGCAGGTAGT...................................................	226
......................................................CTGCAGTGAAGGCACTTGTA...............	216
...............AAAGTGCTTACAGTGCAGGTA.....................................................	183
......................................................CTGCAGTGAAGGCACTTGTAG..............	171
................AAGTGCTTACAGTGCAGGTAG....................................................	163
....................................GTGATTTAACAGAACCTA...................................	125
....................................................TACTGCAGTGAAGGCACTTGT................	115
.............TCAAAGTGCTTACAGTGCAGGT......................................................	88
..............CAAAGTGCTTACAGTGC..........................................................	75
....................................................TACTGCAGTGAAGGCACTTGTAG..............	74
.........................................................CAGTGAAGGCACTTGTAGC.............	62
.......................................................TGCAGTGAAGGCACTTGTAGC.............	54
..............CAAAGTGCTTACAGTGCA.........................................................	52
..................GTGCTTACAGTGCAGGTAG....................................................	50
.....................................................ACTGCAGTGAAGGCACTTG.................	46
...................TGCTTACAGTGCAGGTAG....................................................	36
.................AGTGCTTACAGTGCAGGTAG....................................................	34
........................................................GCAGTGAAGGCACTTGTAGC.............	32
......................................................CTGCAGTGAAGGCACTTGT................	31
................AAGTGCTTACAGTGCAGGTA.....................................................	30
....................GCTTACAGTGCAGGTAG....................................................	30
.............TCAAAGTGCTTACAGTGCAGGTAGT...................................................	27
..............CAAAGTGCTTACAGTGCAGGTAGTG..................................................	24
....................................GTGATTTAACAGAACCT....................................	24
..........................................................AGTGAAGGCACTTGTAGC.............	23
...........................................AACAGAACCTACTGCAGTGAAGGCACTTGTAGC.............	22
...........................................................GTGAAGGCACTTGTAGC.............	22
...............AAAGTGCTTACAGTGCAGGT......................................................	19
...............AAAGTGCTTACAGTGCAGG.......................................................	18
................AAGTGCTTACAGTGCAGGTAGT...................................................	17
....................................................TACTGCAGTGAAGGCACTTGTAGCA............	17
.............TCAAAGTGCTTACAGTGCAGG.......................................................	16
.....................................................ACTGCAGTGAAGGCACTT..................	16
.....................................................ACTGCAGTGAAGGCACT...................	12
.......................................................TGCAGTGAAGGCACTTGTAG..............	11
.....................CTTACAGTGCAGGTAG....................................................	10
.................AGTGCTTACAGTGCAGGTAGT...................................................	10
.................AGTGCTTACAGTGCAGGTA.....................................................	9
..............................................AGAACCTACTGCAGTGAAGGCACTTGTAGC.............	9
...................TGCTTACAGTGCAGGTAGT...................................................	8
..............CAAAGTGCTTACAGTGCAGGTAGTGA.................................................	8
..............CAAAGTGCTTACAGTGCAGGTAGTGATTTAA............................................	8
....................................................TACTGCAGTGAAGGCACTTG.................	8
.........................................TTAACAGAACCTACTGCAGTGAAGGCACTTGTAGC.............	8
...............AAAGTGCTTACAGTGCAG........................................................	7
.......................................................TGCAGTGAAGGCACTTGTA...............	7
............GTCAAAGTGCTTACAGTGCAGGTAG....................................................	6
.........................................................CAGTGAAGGCACTTGTAG..............	6
.................................................ACCTACTGCAGTGAAGGCACTTGTAGC.............	6
................AAGTGCTTACAGTGCAGGT......................................................	5
............................................ACAGAACCTACTGCAGTGAAGGCACTTGTAGC.............	5
.............................................CAGAACCTACTGCAGTGAAGGCACTTGTAGC.............	5
.............TCAAAGTGCTTACAGTGCAG........................................................	4
..............CAAAGTGCTTACAGTGCAGGTAGTGATTTA.............................................	4
..............CAAAGTGCTTACAGTGCAGGTAGTGATTTAACAG.........................................	4
....................................................TACTGCAGTGAAGGCA.....................	4
...............................................GAACCTACTGCAGTGAAGGCACTTGTAGC.............	4
...................TGCTTACAGTGCAGGTA.....................................................	3
..................GTGCTTACAGTGCAGGTAGT...................................................	3
..............CAAAGTGCTTACAGTGCAGGTAGTGAT................................................	3
....................GCTTACAGTGCAGGTAGTGATTTAACA..........................................	3
...............................AGGTAGTGATTTAACAGAACC.....................................	3
.....................................TGATTTAACAGAACCTA...................................	3
......................................GATTTAACAGAACCTA...................................	3
...................................................CTACTGCAGTGAAGGCACTTGT................	3
..................................................CCTACTGCAGTGAAGGCACTTGTAGC.............	3
...................................................CTACTGCAGTGAAGGCACTTGTAGC.............	3
.............................................................GAAGGCACTTGTAGCA............	3
............GTCAAAGTGCTTACAGTGCAGGTA.....................................................	2
..................GTGCTTACAGTGCAGGTA.....................................................	2
......................TTACAGTGCAGGTAGT...................................................	2
..............CAAAGTGCTTACAGTGCAGGTAGTGATT...............................................	2
....................................GTGATTTAACAGAACC.....................................	2
.............................................CAGAACCTACTGCAGT............................	2
....................................................TACTGCAGTGAAGGCACTT..................	2
...............................................GAACCTACTGCAGTGAAGGCACTTGT................	2
..........................................TAACAGAACCTACTGCAGTGAAGGCACTTGTAGC.............	2
................................................AACCTACTGCAGTGAAGGCACTTGTAGC.............	2
............................................................TGAAGGCACTTGTAGC.............	2
.....................................................ACTGCAGTGAAGGCACTTGTAGCAT...........	2
.............TCAAAGTGCTTACAGTG...........................................................	1
..................GTGCTTACAGTGCAGG.......................................................	1
.................AGTGCTTACAGTGCAGGT......................................................	1
....................GCTTACAGTGCAGGTA.....................................................	1
................AAGTGCTTACAGTGCAGGTAGTGATT...............................................	1
..........................AGTGCAGGTAGTGATTTAAC...........................................	1
..............CAAAGTGCTTACAGTGCAGGTAGTGATTTAACA..........................................	1
...............AAAGTGCTTACAGTGCAGGTAGTGATTTAACAGAA.......................................	1
......................................................CTGCAGTGAAGGCACTTG.................	1
.......................................................TGCAGTGAAGGCACTTGT................	1
.........................................................CAGTGAAGGCACTTGTA...............	1
...........................................................GTGAAGGCACTTGTAG..............	1
........................................................GCAGTGAAGGCACTTGTAGCA............	1
(((((..(((((((..((((((((.((.(((((.(((.(.(((....)))))))))))).)).))))))))...))))))).))))).. (-35.00)

XLv80.chr2S/91488832-91488916(-)_mir-18a 
GTGCCTTTTGTCCTAAGGTGCATCTAGTGCAGATAGTGAAGTAGATTAGCATCTACTGCCCTAAGTGCTCCTTCTGGCATAAAAG
.............TAAGGTGCATCTAGTGCAGATAG.................................................	68231
.............TAAGGTGCATCTAGTGCAGATA..................................................	8661
.............TAAGGTGCATCTAGTGCAGATAGT................................................	2855
.............TAAGGTGCATCTAGTGCAGAT...................................................	2646
......................................................ACTGCCCTAAGTGCTCCTTCTG.........	2628
.............TAAGGTGCATCTAGTGCAGA....................................................	2270
......................................................ACTGCCCTAAGTGCTCCTTCTGG........	2234
......................................................ACTGCCCTAAGTGCTCCTTCTGGC.......	1844
.............TAAGGTGCATCTAGTGCAGATAGTGAAGTAG.........................................	1142
......................................................ACTGCCCTAAGTGCTCCTTCT..........	810
....................................TGAAGTAGATTAGCATCT...............................	755
.............TAAGGTGCATCTAGTGCAG.....................................................	580
.............TAAGGTGCATCTAGTG........................................................	456
..............AAGGTGCATCTAGTGCAGATAG.................................................	444
....................................TGAAGTAGATTAGCATC................................	307
.....................................................TACTGCCCTAAGTGCTCCTTCT..........	283
.......................................................CTGCCCTAAGTGCTCCTTCTGGC.......	166
.....................................................TACTGCCCTAAGTGCTCCTTC...........	139
.............TAAGGTGCATCTAGTGCA......................................................	135
.............TAAGGTGCATCTAGTGC.......................................................	84
......................................................ACTGCCCTAAGTGCTCCTTC...........	77
.............TAAGGTGCATCTAGTGCAGATAGTGAAGT...........................................	74
..............AAGGTGCATCTAGTGCAGATA..................................................	62
...............AGGTGCATCTAGTGCAGATAG.................................................	61
.............TAAGGTGCATCTAGTGCAGATAGTGAAGTA..........................................	60
....................................................CTACTGCCCTAAGTGCTCCTTC...........	49
.............TAAGGTGCATCTAGTGCAGATAGTGA..............................................	48
.......................................................CTGCCCTAAGTGCTCCTTCTGG........	48
............CTAAGGTGCATCTAGTGCAGATAG.................................................	41
...............AGGTGCATCTAGTGCAGATAGTG...............................................	41
..................TGCATCTAGTGCAGATAGTGAAG............................................	37
........................................................TGCCCTAAGTGCTCCTTCTGGC.......	36
.............TAAGGTGCATCTAGTGCAGATAGTGAAGTAGA........................................	33
......................................................ACTGCCCTAAGTGCTCCTTCTGGCA......	31
...............AGGTGCATCTAGTGCAGATAGT................................................	29
.............TAAGGTGCATCTAGTGCAGATAGTG...............................................	29
.....................................................TACTGCCCTAAGTGCTCCTTCTG.........	28
.....................................GAAGTAGATTAGCATC................................	27
......................................................ACTGCCCTAAGTGCTCCTT............	27
..............AAGGTGCATCTAGTGCAGA....................................................	25
...................................................TCTACTGCCCTAAGTGCTCCTTC...........	24
.................................TAGTGAAGTAGATTAGCATC................................	23
.......................................................CTGCCCTAAGTGCTCCTTCTG.........	23
.............TAAGGTGCATCTAGTGCAGATAGTGAAG............................................	22
.....................................GAAGTAGATTAGCATCT...............................	19
.....................................................TACTGCCCTAAGTGCTCCTT............	17
..............AAGGTGCATCTAGTGCAGAT...................................................	16
.....................................................TACTGCCCTAAGTGCTCCT.............	16
........................................................TGCCCTAAGTGCTCCTTCTGG........	16
............................................................CTAAGTGCTCCTTCTGGC.......	16
....................................TGAAGTAGATTAGCAT.................................	15
......................................................ACTGCCCTAAGTGCTCCT.............	14
.....................................................TACTGCCCTAAGTGCTCCTTCTGG........	12
..........................................................CCCTAAGTGCTCCTTCTGGC.......	12
................GGTGCATCTAGTGCAGATAG.................................................	11
............CTAAGGTGCATCTAGTGCAGATA..................................................	10
...............AGGTGCATCTAGTGCAGATA..................................................	10
.............TAAGGTGCATCTAGTGCAGATAGTGAAGTAGAT.......................................	10
....................................................CTACTGCCCTAAGTGCTCCTTCT..........	10
..............................................................AAGTGCTCCTTCTGGC.......	10
............CTAAGGTGCATCTAGTGCAGAT...................................................	9
..............AAGGTGCATCTAGTGCAGATAGT................................................	9
.............TAAGGTGCATCTAGTGCAGATAGTGAA.............................................	8
............................................ATTAGCATCTACTGCCCTAAGTGCTCCTTCTG.........	8
............................................................CTAAGTGCTCCTTCTGGCA......	8
...........CCTAAGGTGCATCTAGTGCAGA....................................................	7
..............AAGGTGCATCTAGTGCAGATAGTGAAGTAG.........................................	7
.................................TAGTGAAGTAGATTAGCATCT...............................	7
............................................................CTAAGTGCTCCTTCTG.........	7
......................................................ACTGCCCTAAGTGCTC...............	6
.................GTGCATCTAGTGCAGATAG.................................................	5
...................................................TCTACTGCCCTAAGTGCTCCTTCT..........	5
.....................................................TACTGCCCTAAGTGCTCCTTCTGGC.......	5
.............................................................TAAGTGCTCCTTCTGGC.......	5
.................GTGCATCTAGTGCAGATA..................................................	4
...................GCATCTAGTGCAGATAG.................................................	4
..................TGCATCTAGTGCAGATAGTGAAGT...........................................	4
.................GTGCATCTAGTGCAGATAGTGAAGTAG.........................................	4
...............AGGTGCATCTAGTGCAGATAGTGAAGTAGATT......................................	4
...................................................TCTACTGCCCTAAGTGCTCCTT............	4
........................................................TGCCCTAAGTGCTCCTTC...........	4
.......................................................CTGCCCTAAGTGCTCCTTCT..........	4
...........................................................CCTAAGTGCTCCTTCTGG........	4
.........................................................GCCCTAAGTGCTCCTTCTGGC.......	4
..................TGCATCTAGTGCAGATAG.................................................	3
...............AGGTGCATCTAGTGCAGATAGTGA..............................................	3
.....................ATCTAGTGCAGATAGTGAAGT...........................................	3
.............TAAGGTGCATCTAGTGCAGATAGTGAAGTAGATTA.....................................	3
..............................AGATAGTGAAGTAGATTAGC...................................	3
....................................TGAAGTAGATTAGCATCTA..............................	3
.................................TAGTGAAGTAGATTAGCATCTAC.............................	3
.........................................TAGATTAGCATCTACTGCCCTAAGTGCTCC..............	3
........................................................TGCCCTAAGTGCTCCTTCTG.........	3
............CTAAGGTGCATCTAGTGC.......................................................	2
..............AAGGTGCATCTAGTGCA......................................................	2
...............AGGTGCATCTAGTGCAGAT...................................................	2
............CTAAGGTGCATCTAGTGCAGATAGT................................................	2
.........................AGTGCAGATAGTGAAG............................................	2
......................TCTAGTGCAGATAGTGAAGTAGA........................................	2
.............TAAGGTGCATCTAGTGCAGATAGTGAAGTAGATT......................................	2
.........................AGTGCAGATAGTGAAGTAGATTA.....................................	2
...................................GTGAAGTAGATTAGCA..................................	2
...................................GTGAAGTAGATTAGCATC................................	2
......................TCTAGTGCAGATAGTGAAGTAGATTAGCATCT...............................	2
.............................................TTAGCATCTACTGCCCTAAGTGCTCCTT............	2
....................................................CTACTGCCCTAAGTGCTCCTT............	2
.........................................................GCCCTAAGTGCTCCTTCTG.........	2
............................................ATTAGCATCTACTGCCCTAAGTGCTCCTTCTGG........	2
..............................................TAGCATCTACTGCCCTAAGTGCTCCTTCTGG........	2
.................................................CATCTACTGCCCTAAGTGCTCCTTCTGG........	2
............................................ATTAGCATCTACTGCCCTAAGTGCTCCTTCTGGC.......	2
..............................................TAGCATCTACTGCCCTAAGTGCTCCTTCTGGC.......	2
....................................................CTACTGCCCTAAGTGCTCCTTCTGGC.......	2
............CTAAGGTGCATCTAGTG........................................................	1
..............AAGGTGCATCTAGTGCAG.....................................................	1
...............AGGTGCATCTAGTGCAGA....................................................	1
................GGTGCATCTAGTGCAGA....................................................	1
...........CCTAAGGTGCATCTAGTGCAGAT...................................................	1
........................TAGTGCAGATAGTGAAGTAGA........................................	1
..............AAGGTGCATCTAGTGCAGATAGTGAAGTAGAT.......................................	1
..................TGCATCTAGTGCAGATAGTGAAGTAGATT......................................	1
..................TGCATCTAGTGCAGATAGTGAAGTAGATTAG....................................	1
......................TCTAGTGCAGATAGTGAAGTAGATTAGCA..................................	1
........................TAGTGCAGATAGTGAAGTAGATTAGCA..................................	1
........................TAGTGCAGATAGTGAAGTAGATTAGCAT.................................	1
......................TCTAGTGCAGATAGTGAAGTAGATTAGCATC................................	1
..............................AGATAGTGAAGTAGATTAGCATC................................	1
...................................GTGAAGTAGATTAGCATCTA..............................	1
.........................AGTGCAGATAGTGAAGTAGATTAGCATCTAC.............................	1
.....................................................TACTGCCCTAAGTGCTC...............	1
......................................................ACTGCCCTAAGTGCTCC..............	1
...................................................TCTACTGCCCTAAGTGCTCCT.............	1
.........................................................GCCCTAAGTGCTCCTTCTGG........	1
..................................................ATCTACTGCCCTAAGTGCTCCTTCTGGC.......	1
....(((((((((.((((.(((..(((.((((.(((((..(.....)..)).))))))).)))..))).))))..)).))))))) (-26.80)

XLv80.chr2L/107332339-107332421(-)_mir-18a 
GTGCTTTTTGTCCTAAGGTGCATCTAGTGCAGATAGTGAAGTAGATTAGCATCTACTGCCCTAAGTGCTCCTTCTGGCATAAA
.............TAAGGTGCATCTAGTGCAGATAG...............................................	68231
.............TAAGGTGCATCTAGTGCAGATA................................................	8661
.............TAAGGTGCATCTAGTGCAGATAGT..............................................	2855
.............TAAGGTGCATCTAGTGCAGAT.................................................	2646
......................................................ACTGCCCTAAGTGCTCCTTCTG.......	2628
.............TAAGGTGCATCTAGTGCAGA..................................................	2270
......................................................ACTGCCCTAAGTGCTCCTTCTGG......	2234
......................................................ACTGCCCTAAGTGCTCCTTCTGGC.....	1844
.............TAAGGTGCATCTAGTGCAGATAGTGAAGTAG.......................................	1142
......................................................ACTGCCCTAAGTGCTCCTTCT........	810
....................................TGAAGTAGATTAGCATCT.............................	755
.............TAAGGTGCATCTAGTGCAG...................................................	580
.............TAAGGTGCATCTAGTG......................................................	456
..............AAGGTGCATCTAGTGCAGATAG...............................................	444
....................................TGAAGTAGATTAGCATC..............................	307
.....................................................TACTGCCCTAAGTGCTCCTTCT........	283
.......................................................CTGCCCTAAGTGCTCCTTCTGGC.....	166
.....................................................TACTGCCCTAAGTGCTCCTTC.........	139
.............TAAGGTGCATCTAGTGCA....................................................	135
.............TAAGGTGCATCTAGTGC.....................................................	84
......................................................ACTGCCCTAAGTGCTCCTTC.........	77
.............TAAGGTGCATCTAGTGCAGATAGTGAAGT.........................................	74
..............AAGGTGCATCTAGTGCAGATA................................................	62
...............AGGTGCATCTAGTGCAGATAG...............................................	61
.............TAAGGTGCATCTAGTGCAGATAGTGAAGTA........................................	60
....................................................CTACTGCCCTAAGTGCTCCTTC.........	49
.............TAAGGTGCATCTAGTGCAGATAGTGA............................................	48
.......................................................CTGCCCTAAGTGCTCCTTCTGG......	48
............CTAAGGTGCATCTAGTGCAGATAG...............................................	41
...............AGGTGCATCTAGTGCAGATAGTG.............................................	41
..................TGCATCTAGTGCAGATAGTGAAG..........................................	37
........................................................TGCCCTAAGTGCTCCTTCTGGC.....	36
.............TAAGGTGCATCTAGTGCAGATAGTGAAGTAGA......................................	33
......................................................ACTGCCCTAAGTGCTCCTTCTGGCA....	31
...............AGGTGCATCTAGTGCAGATAGT..............................................	29
.............TAAGGTGCATCTAGTGCAGATAGTG.............................................	29
.....................................................TACTGCCCTAAGTGCTCCTTCTG.......	28
.....................................GAAGTAGATTAGCATC..............................	27
......................................................ACTGCCCTAAGTGCTCCTT..........	27
..............AAGGTGCATCTAGTGCAGA..................................................	25
...................................................TCTACTGCCCTAAGTGCTCCTTC.........	24
.................................TAGTGAAGTAGATTAGCATC..............................	23
.......................................................CTGCCCTAAGTGCTCCTTCTG.......	23
.............TAAGGTGCATCTAGTGCAGATAGTGAAG..........................................	22
.....................................GAAGTAGATTAGCATCT.............................	19
.....................................................TACTGCCCTAAGTGCTCCTT..........	17
..............AAGGTGCATCTAGTGCAGAT.................................................	16
.....................................................TACTGCCCTAAGTGCTCCT...........	16
........................................................TGCCCTAAGTGCTCCTTCTGG......	16
............................................................CTAAGTGCTCCTTCTGGC.....	16
....................................TGAAGTAGATTAGCAT...............................	15
......................................................ACTGCCCTAAGTGCTCCT...........	14
.....................................................TACTGCCCTAAGTGCTCCTTCTGG......	12
..........................................................CCCTAAGTGCTCCTTCTGGC.....	12
................GGTGCATCTAGTGCAGATAG...............................................	11
............CTAAGGTGCATCTAGTGCAGATA................................................	10
...............AGGTGCATCTAGTGCAGATA................................................	10
.............TAAGGTGCATCTAGTGCAGATAGTGAAGTAGAT.....................................	10
....................................................CTACTGCCCTAAGTGCTCCTTCT........	10
..............................................................AAGTGCTCCTTCTGGC.....	10
............CTAAGGTGCATCTAGTGCAGAT.................................................	9
..............AAGGTGCATCTAGTGCAGATAGT..............................................	9
.............TAAGGTGCATCTAGTGCAGATAGTGAA...........................................	8
............................................ATTAGCATCTACTGCCCTAAGTGCTCCTTCTG.......	8
............................................................CTAAGTGCTCCTTCTGGCA....	8
...........CCTAAGGTGCATCTAGTGCAGA..................................................	7
..............AAGGTGCATCTAGTGCAGATAGTGAAGTAG.......................................	7
.................................TAGTGAAGTAGATTAGCATCT.............................	7
............................................................CTAAGTGCTCCTTCTG.......	7
......................................................ACTGCCCTAAGTGCTC.............	6
.................GTGCATCTAGTGCAGATAG...............................................	5
...................................................TCTACTGCCCTAAGTGCTCCTTCT........	5
.....................................................TACTGCCCTAAGTGCTCCTTCTGGC.....	5
.............................................................TAAGTGCTCCTTCTGGC.....	5
.................GTGCATCTAGTGCAGATA................................................	4
...................GCATCTAGTGCAGATAG...............................................	4
..................TGCATCTAGTGCAGATAGTGAAGT.........................................	4
.................GTGCATCTAGTGCAGATAGTGAAGTAG.......................................	4
...............AGGTGCATCTAGTGCAGATAGTGAAGTAGATT....................................	4
...................................................TCTACTGCCCTAAGTGCTCCTT..........	4
........................................................TGCCCTAAGTGCTCCTTC.........	4
.......................................................CTGCCCTAAGTGCTCCTTCT........	4
...........................................................CCTAAGTGCTCCTTCTGG......	4
.........................................................GCCCTAAGTGCTCCTTCTGGC.....	4
..................TGCATCTAGTGCAGATAG...............................................	3
...............AGGTGCATCTAGTGCAGATAGTGA............................................	3
.....................ATCTAGTGCAGATAGTGAAGT.........................................	3
.............TAAGGTGCATCTAGTGCAGATAGTGAAGTAGATTA...................................	3
..............................AGATAGTGAAGTAGATTAGC.................................	3
....................................TGAAGTAGATTAGCATCTA............................	3
.................................TAGTGAAGTAGATTAGCATCTAC...........................	3
.........................................TAGATTAGCATCTACTGCCCTAAGTGCTCC............	3
........................................................TGCCCTAAGTGCTCCTTCTG.......	3
............CTAAGGTGCATCTAGTGC.....................................................	2
..............AAGGTGCATCTAGTGCA....................................................	2
...............AGGTGCATCTAGTGCAGAT.................................................	2
............CTAAGGTGCATCTAGTGCAGATAGT..............................................	2
.........................AGTGCAGATAGTGAAG..........................................	2
......................TCTAGTGCAGATAGTGAAGTAGA......................................	2
.............TAAGGTGCATCTAGTGCAGATAGTGAAGTAGATT....................................	2
.........................AGTGCAGATAGTGAAGTAGATTA...................................	2
...................................GTGAAGTAGATTAGCA................................	2
...................................GTGAAGTAGATTAGCATC..............................	2
......................TCTAGTGCAGATAGTGAAGTAGATTAGCATCT.............................	2
.............................................TTAGCATCTACTGCCCTAAGTGCTCCTT..........	2
....................................................CTACTGCCCTAAGTGCTCCTT..........	2
.........................................................GCCCTAAGTGCTCCTTCTG.......	2
............................................ATTAGCATCTACTGCCCTAAGTGCTCCTTCTGG......	2
..............................................TAGCATCTACTGCCCTAAGTGCTCCTTCTGG......	2
.................................................CATCTACTGCCCTAAGTGCTCCTTCTGG......	2
............................................ATTAGCATCTACTGCCCTAAGTGCTCCTTCTGGC.....	2
..............................................TAGCATCTACTGCCCTAAGTGCTCCTTCTGGC.....	2
....................................................CTACTGCCCTAAGTGCTCCTTCTGGC.....	2
....TTTTTGTCCTAAGGTGC..............................................................	1
............CTAAGGTGCATCTAGTG......................................................	1
..............AAGGTGCATCTAGTGCAG...................................................	1
...............AGGTGCATCTAGTGCAGA..................................................	1
................GGTGCATCTAGTGCAGA..................................................	1
...........CCTAAGGTGCATCTAGTGCAGAT.................................................	1
........................TAGTGCAGATAGTGAAGTAGA......................................	1
..............AAGGTGCATCTAGTGCAGATAGTGAAGTAGAT.....................................	1
..................TGCATCTAGTGCAGATAGTGAAGTAGATT....................................	1
..................TGCATCTAGTGCAGATAGTGAAGTAGATTAG..................................	1
......................TCTAGTGCAGATAGTGAAGTAGATTAGCA................................	1
........................TAGTGCAGATAGTGAAGTAGATTAGCA................................	1
........................TAGTGCAGATAGTGAAGTAGATTAGCAT...............................	1
......................TCTAGTGCAGATAGTGAAGTAGATTAGCATC..............................	1
..............................AGATAGTGAAGTAGATTAGCATC..............................	1
...................................GTGAAGTAGATTAGCATCTA............................	1
.........................AGTGCAGATAGTGAAGTAGATTAGCATCTAC...........................	1
.....................................................TACTGCCCTAAGTGCTC.............	1
......................................................ACTGCCCTAAGTGCTCC............	1
...................................................TCTACTGCCCTAAGTGCTCCT...........	1
.........................................................GCCCTAAGTGCTCCTTCTGG......	1
..................................................ATCTACTGCCCTAAGTGCTCCTTCTGGC.....	1
........((((..((((.(((..(((.((((.(((((..(.....)..)).))))))).)))..))).))))..)))).... (-24.10)

XLv80.chr8L/48822216-48822304(-)_mir-18b 
TCAGTAGTCTCCTTGTGTTAAGGTGCATCTAGTGCAGTTAGTGACATAGCGTAGCATCTACTGCCCTAAATGCTCCTTTTGGCACAGGG
..................TAAGGTGCATCTAGTGCAGTTAG................................................	20224
..................TAAGGTGCATCTAGTGCAGT...................................................	19482
..................TAAGGTGCATCTAGTGCAGTTA.................................................	14394
...........................................................ACTGCCCTAAATGCTCCTTTTGGC......	3423
..................TAAGGTGCATCTAGTGCAGTT..................................................	1791
..................TAAGGTGCATCTAGTGCAGTTAGT...............................................	1671
...........................................................ACTGCCCTAAATGCTCCTTTTGG.......	1536
.............................................................TGCCCTAAATGCTCCTTTTGGC......	1266
......................................TAGTGACATAGCGTAGCATCTAC............................	988
........................................GTGACATAGCGTAGCATCT..............................	955
...........................................................ACTGCCCTAAATGCTCCTTTTG........	752
.......................TGCATCTAGTGCAGTTAGTGACA...........................................	742
..................TAAGGTGCATCTAGTGCAG....................................................	580
.................TTAAGGTGCATCTAGTGCAGT...................................................	489
..........................................................TACTGCCCTAAATGCTCCTTTT.........	470
..................TAAGGTGCATCTAGTG.......................................................	456
......................................TAGTGACATAGCGTAGCATCTA.............................	400
.........................................TGACATAGCGTAGCATCT..............................	278
..........................................................TACTGCCCTAAATGCTCCTTTTGGC......	221
..................................CAGTTAGTGACATAGCGTAGCATCTACTGCC........................	203
..........................................................TACTGCCCTAAATGCTCCTTTTGG.......	203
......................................TAGTGACATAGCGTAGCATCT..............................	176
.................TTAAGGTGCATCTAGTGCAGTT..................................................	159
......................................TAGTGACATAGCGTAGCATC...............................	148
..................TAAGGTGCATCTAGTGCAGTTAGTGACA...........................................	143
..................TAAGGTGCATCTAGTGCA.....................................................	135
...................AAGGTGCATCTAGTGCAGTTAG................................................	134
..................TAAGGTGCATCTAGTGCAGTTAGTGACATA.........................................	131
..........................................................TACTGCCCTAAATGCTCCTTTTG........	131
............................................................CTGCCCTAAATGCTCCTTTTGGC......	121
...................AAGGTGCATCTAGTGCAGT...................................................	120
...........................................................ACTGCCCTAAATGCTCCTTTT.........	110
.......................................AGTGACATAGCGTAGCATCTAC............................	104
.............................................................TGCCCTAAATGCTCCTTTTGG.......	103
...................AAGGTGCATCTAGTGCAGTTA.................................................	96
.........................................TGACATAGCGTAGCATCTAC............................	85
..................TAAGGTGCATCTAGTGC......................................................	84
...........................................................ACTGCCCTAAATGCTCCTTTTGGCA.....	81
..................TAAGGTGCATCTAGTGCAGTTAGTGA.............................................	79
........................................GTGACATAGCGTAGCATC...............................	76
......................................................CATCTACTGCCCTAAATGCTCC.............	74
TCAGTAGTCTCCTTGTGT.......................................................................	67
.........................................TGACATAGCGTAGCATC...............................	67
.......................TGCATCTAGTGCAGTTAGTGAC............................................	63
.................................................................CTAAATGCTCCTTTTGGC......	41
.................TTAAGGTGCATCTAGTGCAGTTA.................................................	37
..................TAAGGTGCATCTAGTGCAGTTAGTGAC............................................	37
...............TGTTAAGGTGCATCTAGTGCAGT...................................................	34
..................TAAGGTGCATCTAGTGCAGTTAGTGACAT..........................................	34
.......................................AGTGACATAGCGTAGCATCTA.............................	33
..................TAAGGTGCATCTAGTGCAGTTAGTG..............................................	29
............................................................CTGCCCTAAATGCTCCTTTTGG.......	29
........................................GTGACATAGCGTAGCATCTA.............................	26
...................AAGGTGCATCTAGTGCAGTTAGT...............................................	25
.......................TGCATCTAGTGCAGTTAGTGA.............................................	24
.......................TGCATCTAGTGCAGTTAGTGACAT..........................................	23
.........................................................CTACTGCCCTAAATGCTCCTTTT.........	22
.........................................TGACATAGCGTAGCATCTA.............................	21
........................................GTGACATAGCGTAGCATCTAC............................	21
......................................TAGTGACATAGCGTAGCA.................................	20
....................AGGTGCATCTAGTGCAGT...................................................	18
......................................TAGTGACATAGCGTAGCAT................................	17
..........................................................TACTGCCCTAAATGCTCCTTT..........	17
..................TAAGGTGCATCTAGTGCAGTTAGTGACATAG........................................	16
.................................................CGTAGCATCTACTGCCCTAAATGCTCCTTTTGG.......	16
....................AGGTGCATCTAGTGCAGTTAG................................................	14
.............................................................TGCCCTAAATGCTCCTTTTGGCA.....	13
.................TTAAGGTGCATCTAGTGCAG....................................................	11
.......................................AGTGACATAGCGTAGCATC...............................	11
..........................................GACATAGCGTAGCATCT..............................	11
..................................CAGTTAGTGACATAGCGTAGCATCTACT...........................	11
....................AGGTGCATCTAGTGCAGTTA.................................................	10
....................AGGTGCATCTAGTGCAGTTAGT...............................................	10
.......................................AGTGACATAGCGTAGCATCT..............................	10
......................................TAGTGACATAGCGTAGCATCTACT...........................	10
..................................CAGTTAGTGACATAGCGTAGCATCTACTG..........................	10
..................TAAGGTGCATCTAGTGCAGTTAGTGACATAGCG......................................	9
............................................................CTGCCCTAAATGCTCCTTTTGGCA.....	9
.....................GGTGCATCTAGTGCAGT...................................................	8
...................AAGGTGCATCTAGTGCAGTTAGTGACATA.........................................	8
................................TGCAGTTAGTGACATAGCGTAGCATCTA.............................	8
..................................CAGTTAGTGACATAGCGTAGCATCTACTGCCC.......................	8
........................................................TCTACTGCCCTAAATGCTCCTTT..........	8
.........................................................CTACTGCCCTAAATGCTCCTTT..........	8
..............................................................GCCCTAAATGCTCCTTTTGGC......	8
...............................................................CCCTAAATGCTCCTTTTGGC......	8
..........................................................TACTGCCCTAAATGCTCCTTTTGGCA.....	8
.................TTAAGGTGCATCTAGTGCAGTTAG................................................	7
..........................................GACATAGCGTAGCATCTAC............................	7
...........................................................ACTGCCCTAAATGCTC..............	7
......................................................CATCTACTGCCCTAAATGCTCCTTTTGGC......	7
...................AAGGTGCATCTAGTGCAGTT..................................................	6
..................TAAGGTGCATCTAGTGCAGTTAGTGACATAGC.......................................	6
..................TAAGGTGCATCTAGTGCAGTTAGTGACATAGCGT.....................................	6
........................................GTGACATAGCGTAGCA.................................	6
...........................................................ACTGCCCTAAATGCTCCT............	6
.................................................................CTAAATGCTCCTTTTGG.......	6
.................................................CGTAGCATCTACTGCCCTAAATGCTCCTTTTGGC......	6
.........................................................CTACTGCCCTAAATGCTCCTTTTGGC......	6
......................................TAGTGACATAGCGTAGC..................................	5
...................................AGTTAGTGACATAGCGTAGCATCTACTGCC........................	5
...........................................................ACTGCCCTAAATGCTCCTTT..........	5
................................................................CCTAAATGCTCCTTTTGG.......	5
.................................................................CTAAATGCTCCTTTTGGCA.....	5
......................GTGCATCTAGTGCAGTTA.................................................	4
.......................TGCATCTAGTGCAGTTAGTG..............................................	4
.........................................TGACATAGCGTAGCAT................................	4
..............................................TAGCGTAGCATCTACTGCCCTAAATGCTCC.............	4
.........................................................CTACTGCCCTAAATGCTCCT............	4
..........................................................TACTGCCCTAAATGCTCCTT...........	4
............................................................CTGCCCTAAATGCTCCTTTTG........	4
................................................GCGTAGCATCTACTGCCCTAAATGCTCCTTTTGGC......	4
.........................CATCTAGTGCAGTTAGTGA.............................................	3
.......................TGCATCTAGTGCAGTTAGTGACATA.........................................	3
...............................GTGCAGTTAGTGACATAGCG......................................	3
...........................................ACATAGCGTAGCATCT..............................	3
.............................................................TGCCCTAAATGCTCCTTTTG........	3
........................................................TCTACTGCCCTAAATGCTCCTTTTGG.......	3
.CAGTAGTCTCCTTGTGT.......................................................................	2
.................TTAAGGTGCATCTAGTGCA.....................................................	2
...................AAGGTGCATCTAGTGCA.....................................................	2
.....................GGTGCATCTAGTGCAGTT..................................................	2
................GTTAAGGTGCATCTAGTGCAGTTAG................................................	2
......................GTGCATCTAGTGCAGTTAG................................................	2
........................GCATCTAGTGCAGTTAG................................................	2
......................GTGCATCTAGTGCAGTTAGT...............................................	2
...................AAGGTGCATCTAGTGCAGTTAGTGA.............................................	2
..............................AGTGCAGTTAGTGACATAG........................................	2
..................TAAGGTGCATCTAGTGCAGTTAGTGACATAGCGTA....................................	2
....................................GTTAGTGACATAGCGTAGCATCTAC............................	2
...................................AGTTAGTGACATAGCGTAGCATCTACT...........................	2
......................................................CATCTACTGCCCTAAATGCTC..............	2
.........................................................CTACTGCCCTAAATGCTC..............	2
.....................................................GCATCTACTGCCCTAAATGCTCC.............	2
...........................................................ACTGCCCTAAATGCTCC.............	2
..........................................................TACTGCCCTAAATGCTCCT............	2
.............................................................TGCCCTAAATGCTCCTTTT.........	2
...............................................................CCCTAAATGCTCCTTTTG........	2
.....................................................GCATCTACTGCCCTAAATGCTCCTTTTGGC......	2
TCAGTAGTCTCCTTGTG........................................................................	1
...................AAGGTGCATCTAGTGCAG....................................................	1
......................GTGCATCTAGTGCAGT...................................................	1
........................GCATCTAGTGCAGTTA.................................................	1
..............GTGTTAAGGTGCATCTAGTGCAGTTAG................................................	1
.....................GGTGCATCTAGTGCAGTTAG................................................	1
.......................TGCATCTAGTGCAGTTAG................................................	1
.........................CATCTAGTGCAGTTAG................................................	1
...................AAGGTGCATCTAGTGCAGTTAGTGAC............................................	1
...........................TCTAGTGCAGTTAGTGAC............................................	1
........................GCATCTAGTGCAGTTAGTGACA...........................................	1
.......................TGCATCTAGTGCAGTTAGTGACATAGCGTAG...................................	1
......................................TAGTGACATAGCGTAG...................................	1
........................................GTGACATAGCGTAGCAT................................	1
...............................GTGCAGTTAGTGACATAGCGTAGCATC...............................	1
..........................................GACATAGCGTAGCATCTA.............................	1
............................................CATAGCGTAGCATCTA.............................	1
..................................CAGTTAGTGACATAGCGTAGCATCTACTGC.........................	1
.........................................TGACATAGCGTAGCATCTACTGCC........................	1
......................................................CATCTACTGCCCTAAATGCT...............	1
............................................CATAGCGTAGCATCTACTGCCCTAAATGCTCC.............	1
........................................................TCTACTGCCCTAAATGCTCCT............	1
...........................................................ACTGCCCTAAATGCTCCTT...........	1
............................................................CTGCCCTAAATGCTCCTTT..........	1
..............................................................GCCCTAAATGCTCCTTTTG........	1
.....................................................GCATCTACTGCCCTAAATGCTCCTTTTGG.......	1
..............................................................GCCCTAAATGCTCCTTTTGG.......	1
.......................................................ATCTACTGCCCTAAATGCTCCTTTTGGC......	1
........................................................TCTACTGCCCTAAATGCTCCTTTTGGC......	1
................................................................CCTAAATGCTCCTTTTGGC......	1
...................................................................AAATGCTCCTTTTGGC......	1
..........(((((((((((((.((((.(((.(((((..(((.(........))))..))))).))).)))).)))..)))))))))) (-33.50)

XLv80.chr8S/74307986-74308071(-)_mir-18b 
ATGGTCTCCCTGTGTTAAGGTGCATCTAGTGCAGTTAGTGACATAGCGTAGCATCTACTGCCCTAAATGCTCCTTTTGGCACAGGG
...............TAAGGTGCATCTAGTGCAGTTAG................................................	20224
...............TAAGGTGCATCTAGTGCAGT...................................................	19482
...............TAAGGTGCATCTAGTGCAGTTA.................................................	14394
........................................................ACTGCCCTAAATGCTCCTTTTGGC......	3423
...............TAAGGTGCATCTAGTGCAGTT..................................................	1791
...............TAAGGTGCATCTAGTGCAGTTAGT...............................................	1671
........................................................ACTGCCCTAAATGCTCCTTTTGG.......	1536
..........................................................TGCCCTAAATGCTCCTTTTGGC......	1266
...................................TAGTGACATAGCGTAGCATCTAC............................	988
.....................................GTGACATAGCGTAGCATCT..............................	955
........................................................ACTGCCCTAAATGCTCCTTTTG........	752
....................TGCATCTAGTGCAGTTAGTGACA...........................................	742
...............TAAGGTGCATCTAGTGCAG....................................................	580
..............TTAAGGTGCATCTAGTGCAGT...................................................	489
.......................................................TACTGCCCTAAATGCTCCTTTT.........	470
...............TAAGGTGCATCTAGTG.......................................................	456
...................................TAGTGACATAGCGTAGCATCTA.............................	400
......................................TGACATAGCGTAGCATCT..............................	278
.......................................................TACTGCCCTAAATGCTCCTTTTGGC......	221
...............................CAGTTAGTGACATAGCGTAGCATCTACTGCC........................	203
.......................................................TACTGCCCTAAATGCTCCTTTTGG.......	203
...................................TAGTGACATAGCGTAGCATCT..............................	176
..............TTAAGGTGCATCTAGTGCAGTT..................................................	159
...................................TAGTGACATAGCGTAGCATC...............................	148
...............TAAGGTGCATCTAGTGCAGTTAGTGACA...........................................	143
...............TAAGGTGCATCTAGTGCA.....................................................	135
................AAGGTGCATCTAGTGCAGTTAG................................................	134
...............TAAGGTGCATCTAGTGCAGTTAGTGACATA.........................................	131
.......................................................TACTGCCCTAAATGCTCCTTTTG........	131
.........................................................CTGCCCTAAATGCTCCTTTTGGC......	121
................AAGGTGCATCTAGTGCAGT...................................................	120
........................................................ACTGCCCTAAATGCTCCTTTT.........	110
....................................AGTGACATAGCGTAGCATCTAC............................	104
..........................................................TGCCCTAAATGCTCCTTTTGG.......	103
................AAGGTGCATCTAGTGCAGTTA.................................................	96
......................................TGACATAGCGTAGCATCTAC............................	85
...............TAAGGTGCATCTAGTGC......................................................	84
........................................................ACTGCCCTAAATGCTCCTTTTGGCA.....	81
...............TAAGGTGCATCTAGTGCAGTTAGTGA.............................................	79
.....................................GTGACATAGCGTAGCATC...............................	76
...................................................CATCTACTGCCCTAAATGCTCC.............	74
......................................TGACATAGCGTAGCATC...............................	67
....................TGCATCTAGTGCAGTTAGTGAC............................................	63
..............................................................CTAAATGCTCCTTTTGGC......	41
..............TTAAGGTGCATCTAGTGCAGTTA.................................................	37
...............TAAGGTGCATCTAGTGCAGTTAGTGAC............................................	37
............TGTTAAGGTGCATCTAGTGCAGT...................................................	34
...............TAAGGTGCATCTAGTGCAGTTAGTGACAT..........................................	34
....................................AGTGACATAGCGTAGCATCTA.............................	33
...............TAAGGTGCATCTAGTGCAGTTAGTG..............................................	29
.........................................................CTGCCCTAAATGCTCCTTTTGG.......	29
.....................................GTGACATAGCGTAGCATCTA.............................	26
................AAGGTGCATCTAGTGCAGTTAGT...............................................	25
....................TGCATCTAGTGCAGTTAGTGA.............................................	24
....................TGCATCTAGTGCAGTTAGTGACAT..........................................	23
......................................................CTACTGCCCTAAATGCTCCTTTT.........	22
......................................TGACATAGCGTAGCATCTA.............................	21
.....................................GTGACATAGCGTAGCATCTAC............................	21
...................................TAGTGACATAGCGTAGCA.................................	20
.................AGGTGCATCTAGTGCAGT...................................................	18
...................................TAGTGACATAGCGTAGCAT................................	17
.......................................................TACTGCCCTAAATGCTCCTTT..........	17
...............TAAGGTGCATCTAGTGCAGTTAGTGACATAG........................................	16
..............................................CGTAGCATCTACTGCCCTAAATGCTCCTTTTGG.......	16
.................AGGTGCATCTAGTGCAGTTAG................................................	14
..........................................................TGCCCTAAATGCTCCTTTTGGCA.....	13
..............TTAAGGTGCATCTAGTGCAG....................................................	11
....................................AGTGACATAGCGTAGCATC...............................	11
.......................................GACATAGCGTAGCATCT..............................	11
...............................CAGTTAGTGACATAGCGTAGCATCTACT...........................	11
.................AGGTGCATCTAGTGCAGTTA.................................................	10
.................AGGTGCATCTAGTGCAGTTAGT...............................................	10
....................................AGTGACATAGCGTAGCATCT..............................	10
...................................TAGTGACATAGCGTAGCATCTACT...........................	10
...............................CAGTTAGTGACATAGCGTAGCATCTACTG..........................	10
...............TAAGGTGCATCTAGTGCAGTTAGTGACATAGCG......................................	9
.........................................................CTGCCCTAAATGCTCCTTTTGGCA.....	9
..................GGTGCATCTAGTGCAGT...................................................	8
................AAGGTGCATCTAGTGCAGTTAGTGACATA.........................................	8
.............................TGCAGTTAGTGACATAGCGTAGCATCTA.............................	8
...............................CAGTTAGTGACATAGCGTAGCATCTACTGCCC.......................	8
.....................................................TCTACTGCCCTAAATGCTCCTTT..........	8
......................................................CTACTGCCCTAAATGCTCCTTT..........	8
...........................................................GCCCTAAATGCTCCTTTTGGC......	8
............................................................CCCTAAATGCTCCTTTTGGC......	8
.......................................................TACTGCCCTAAATGCTCCTTTTGGCA.....	8
..............TTAAGGTGCATCTAGTGCAGTTAG................................................	7
.......................................GACATAGCGTAGCATCTAC............................	7
........................................................ACTGCCCTAAATGCTC..............	7
...................................................CATCTACTGCCCTAAATGCTCCTTTTGGC......	7
................AAGGTGCATCTAGTGCAGTT..................................................	6
...............TAAGGTGCATCTAGTGCAGTTAGTGACATAGC.......................................	6
...............TAAGGTGCATCTAGTGCAGTTAGTGACATAGCGT.....................................	6
.....................................GTGACATAGCGTAGCA.................................	6
........................................................ACTGCCCTAAATGCTCCT............	6
..............................................................CTAAATGCTCCTTTTGG.......	6
..............................................CGTAGCATCTACTGCCCTAAATGCTCCTTTTGGC......	6
......................................................CTACTGCCCTAAATGCTCCTTTTGGC......	6
...................................TAGTGACATAGCGTAGC..................................	5
................................AGTTAGTGACATAGCGTAGCATCTACTGCC........................	5
........................................................ACTGCCCTAAATGCTCCTTT..........	5
.............................................................CCTAAATGCTCCTTTTGG.......	5
..............................................................CTAAATGCTCCTTTTGGCA.....	5
...................GTGCATCTAGTGCAGTTA.................................................	4
....................TGCATCTAGTGCAGTTAGTG..............................................	4
......................................TGACATAGCGTAGCAT................................	4
...........................................TAGCGTAGCATCTACTGCCCTAAATGCTCC.............	4
......................................................CTACTGCCCTAAATGCTCCT............	4
.......................................................TACTGCCCTAAATGCTCCTT...........	4
.........................................................CTGCCCTAAATGCTCCTTTTG........	4
.............................................GCGTAGCATCTACTGCCCTAAATGCTCCTTTTGGC......	4
......................CATCTAGTGCAGTTAGTGA.............................................	3
....................TGCATCTAGTGCAGTTAGTGACATA.........................................	3
............................GTGCAGTTAGTGACATAGCG......................................	3
........................................ACATAGCGTAGCATCT..............................	3
..........................................................TGCCCTAAATGCTCCTTTTG........	3
.....................................................TCTACTGCCCTAAATGCTCCTTTTGG.......	3
..............TTAAGGTGCATCTAGTGCA.....................................................	2
................AAGGTGCATCTAGTGCA.....................................................	2
..................GGTGCATCTAGTGCAGTT..................................................	2
.............GTTAAGGTGCATCTAGTGCAGTTAG................................................	2
...................GTGCATCTAGTGCAGTTAG................................................	2
.....................GCATCTAGTGCAGTTAG................................................	2
...................GTGCATCTAGTGCAGTTAGT...............................................	2
................AAGGTGCATCTAGTGCAGTTAGTGA.............................................	2
...........................AGTGCAGTTAGTGACATAG........................................	2
...............TAAGGTGCATCTAGTGCAGTTAGTGACATAGCGTA....................................	2
.................................GTTAGTGACATAGCGTAGCATCTAC............................	2
................................AGTTAGTGACATAGCGTAGCATCTACT...........................	2
...................................................CATCTACTGCCCTAAATGCTC..............	2
......................................................CTACTGCCCTAAATGCTC..............	2
..................................................GCATCTACTGCCCTAAATGCTCC.............	2
........................................................ACTGCCCTAAATGCTCC.............	2
.......................................................TACTGCCCTAAATGCTCCT............	2
..........................................................TGCCCTAAATGCTCCTTTT.........	2
............................................................CCCTAAATGCTCCTTTTG........	2
..................................................GCATCTACTGCCCTAAATGCTCCTTTTGGC......	2
................AAGGTGCATCTAGTGCAG....................................................	1
...................GTGCATCTAGTGCAGT...................................................	1
.....................GCATCTAGTGCAGTTA.................................................	1
...........GTGTTAAGGTGCATCTAGTGCAGTTAG................................................	1
..................GGTGCATCTAGTGCAGTTAG................................................	1
....................TGCATCTAGTGCAGTTAG................................................	1
......................CATCTAGTGCAGTTAG................................................	1
................AAGGTGCATCTAGTGCAGTTAGTGAC............................................	1
........................TCTAGTGCAGTTAGTGAC............................................	1
.....................GCATCTAGTGCAGTTAGTGACA...........................................	1
....................TGCATCTAGTGCAGTTAGTGACATAGCGTAG...................................	1
...................................TAGTGACATAGCGTAG...................................	1
.....................................GTGACATAGCGTAGCAT................................	1
............................GTGCAGTTAGTGACATAGCGTAGCATC...............................	1
.......................................GACATAGCGTAGCATCTA.............................	1
.........................................CATAGCGTAGCATCTA.............................	1
...............................CAGTTAGTGACATAGCGTAGCATCTACTGC.........................	1
......................................TGACATAGCGTAGCATCTACTGCC........................	1
...................................................CATCTACTGCCCTAAATGCT...............	1
.........................................CATAGCGTAGCATCTACTGCCCTAAATGCTCC.............	1
.....................................................TCTACTGCCCTAAATGCTCCT............	1
........................................................ACTGCCCTAAATGCTCCTT...........	1
.........................................................CTGCCCTAAATGCTCCTTT..........	1
...........................................................GCCCTAAATGCTCCTTTTG........	1
..................................................GCATCTACTGCCCTAAATGCTCCTTTTGG.......	1
...........................................................GCCCTAAATGCTCCTTTTGG.......	1
....................................................ATCTACTGCCCTAAATGCTCCTTTTGGC......	1
.....................................................TCTACTGCCCTAAATGCTCCTTTTGGC......	1
.............................................................CCTAAATGCTCCTTTTGGC......	1
................................................................AAATGCTCCTTTTGGC......	1
.......(((((((((((((.((((.(((.(((((..(((.(........))))..))))).))).)))).)))..)))))))))) (-36.20)

XLv80.chr2S/91488699-91488788(-)_mir-19a 
TTTGTGCAGTCTTCTGTTAGTTTTGCATAGTTGCACTACAAGAAAAATGTAGTTGTGCAAATCTATGCAAAACTGATGGCAGCCTGTATT
.....................................................TGTGCAAATCTATGCAAAACTGA..............	100826
....................................................TTGTGCAAATCTATGCAAAACTGA..............	26401
.....................................................TGTGCAAATCTATGCAAAACTG...............	7667
.....................................................TGTGCAAATCTATGCAAAACTGAT.............	4335
....................................................TTGTGCAAATCTATGCAAAACTG...............	3547
.....................................................TGTGCAAATCTATGCA.....................	2781
..................AGTTTTGCATAGTTGCACTA....................................................	1266
....................................................TTGTGCAAATCTATGCA.....................	1044
..................AGTTTTGCATAGTTGCACTAC...................................................	861
......................................................GTGCAAATCTATGCAAAACTGA..............	848
....................................................TTGTGCAAATCTATGCAAAACTGAT.............	632
.....................................................TGTGCAAATCTATGCAAAACT................	616
....................................................TTGTGCAAATCTATGCAAAACT................	490
.....................................................TGTGCAAATCTATGCAAAAC.................	290
.....................................................TGTGCAAATCTATGCAAAA..................	243
TTTGTGCAGTCTTCTGTT........................................................................	179
..................AGTTTTGCATAGTTGCACTACA..................................................	179
..................AGTTTTGCATAGTTGCACT.....................................................	140
....................................................TTGTGCAAATCTATGCAAAAC.................	137
.....................................................TGTGCAAATCTATGCAAAACTGATGG...........	130
....................................................TTGTGCAAATCTATGCAAAA..................	104
......................................................GTGCAAATCTATGCAAAACTG...............	99
.....................................................TGTGCAAATCTATGCAAAACTGATG............	90
.......................................................TGCAAATCTATGCAAAACTGA..............	80
.......................................................TGCAAATCTATGCAAAACTGATGG...........	77
...............GTTAGTTTTGCATAGTTGCACT.....................................................	55
..................AGTTTTGCATAGTTGCACTACAAGAAAAATGTAGT.....................................	45
.........................................................CAAATCTATGCAAAACTGA..............	45
...........................................................AATCTATGCAAAACTGA..............	44
......................................................GTGCAAATCTATGCAAAACTGAT.............	41
......................................................GTGCAAATCTATGCAAAACTGATGG...........	38
..........................................................AAATCTATGCAAAACTGA..............	36
..................AGTTTTGCATAGTTGCAC......................................................	28
........................................................GCAAATCTATGCAAAACTGA..............	27
.TTGTGCAGTCTTCTGTT........................................................................	17
............................................................ATCTATGCAAAACTGA..............	16
...............GTTAGTTTTGCATAGTTGCACTA....................................................	14
.....................................................TGTGCAAATCTATGCAAA...................	14
....................................................TTGTGCAAATCTATGC......................	13
....................................................TTGTGCAAATCTATGCAAA...................	13
.......................................................TGCAAATCTATGCAAAACTGATG............	13
TTTGTGCAGTCTTCTGT.........................................................................	12
...................GTTTTGCATAGTTGCACTA....................................................	12
..................AGTTTTGCATAGTTGC........................................................	11
...................GTTTTGCATAGTTGCACTAC...................................................	10
....................TTTTGCATAGTTGCACTACA..................................................	10
..................AGTTTTGCATAGTTGCA.......................................................	9
..............TGTTAGTTTTGCATAGTTGCAC......................................................	9
.........................................................CAAATCTATGCAAAACTGATGGC..........	8
...................................................GTTGTGCAAATCTATGCAAAACTGA..............	7
......................................................GTGCAAATCTATGCAAAACTGATG............	7
.....................TTTGCATAGTTGCACTAC...................................................	6
.......................................AAGAAAAATGTAGTTGTGCAAAT............................	6
.......................................................TGCAAATCTATGCAAAACTG...............	6
.........................................................CAAATCTATGCAAAACTG...............	6
........................................................GCAAATCTATGCAAAACTGATGG...........	6
................TTAGTTTTGCATAGTTGCACT.....................................................	5
....................TTTTGCATAGTTGCACTAC...................................................	5
.....................................ACAAGAAAAATGTAGTTG...................................	5
........................................................GCAAATCTATGCAAAACTGATGGC..........	5
....................TTTTGCATAGTTGCACTA....................................................	4
......................................CAAGAAAAATGTAGTT....................................	4
................................................GTAGTTGTGCAAATCTATGCAA....................	4
..........................................................AAATCTATGCAAAACTG...............	4
...........................................................AATCTATGCAAAACTG...............	4
...........................................AAAATGTAGTTGTGCAAATCTATGCAAAACTGA..............	4
.........................................................CAAATCTATGCAAAACTGATGG...........	4
.....................................................TGTGCAAATCTATGCAAAACTGATGGC..........	4
..............TGTTAGTTTTGCATAGTTGCACT.....................................................	3
....................TTTTGCATAGTTGCACTACAAG................................................	3
..................AGTTTTGCATAGTTGCACTACAAGAAAAATGTA.......................................	3
.....................................ACAAGAAAAATGTAGT.....................................	3
....................................................TTGTGCAAATCTATGCAA....................	3
.....................................................TGTGCAAATCTATGCAA....................	3
......................................................GTGCAAATCTATGCAAAACT................	3
..TGTGCAGTCTTCTGTT........................................................................	2
...............GTTAGTTTTGCATAGTTGCAC......................................................	2
.................TAGTTTTGCATAGTTGCACTA....................................................	2
........................................AGAAAAATGTAGTTGTGCAAATCTATGC......................	2
........................................................GCAAATCTATGCAAAACTG...............	2
..............TGTTAGTTTTGCATAGTTGCA.......................................................	1
..................AGTTTTGCATAGTTGCACTACAAGAAA.............................................	1
..................AGTTTTGCATAGTTGCACTACAAGAAAAATGT........................................	1
.................................................TAGTTGTGCAAATCTATG.......................	1
.......................................................TGCAAATCTATGCAAAA..................	1
......................................................GTGCAAATCTATGCAAAAC.................	1
........................................................GCAAATCTATGCAAAACT................	1
...................................................GTTGTGCAAATCTATGCAAAACTG...............	1
...............................................TGTAGTTGTGCAAATCTATGCAAAACTGA..............	1
.........................................................CAAATCTATGCAAAACTGAT.............	1
...((((((.((.(((((((((((((((((((((((((((.......))))...))))))..))))))))))))))))).)).)))))). (-37.80)

XLv80.chr2L/107332198-107332287(-)_mir-19a 
TTTGTGCAGTCTTCTGTCAGTTTTGCATAGTTGCACTACAAGAAAAATGTAGTTGTGCAAATCTATGCAAAACTGATGGCAGCCTGTATT
.....................................................TGTGCAAATCTATGCAAAACTGA..............	100826
....................................................TTGTGCAAATCTATGCAAAACTGA..............	26401
.....................................................TGTGCAAATCTATGCAAAACTG...............	7667
.....................................................TGTGCAAATCTATGCAAAACTGAT.............	4335
....................................................TTGTGCAAATCTATGCAAAACTG...............	3547
.....................................................TGTGCAAATCTATGCA.....................	2781
..................AGTTTTGCATAGTTGCACTA....................................................	1266
....................................................TTGTGCAAATCTATGCA.....................	1044
..................AGTTTTGCATAGTTGCACTAC...................................................	861
......................................................GTGCAAATCTATGCAAAACTGA..............	848
TTTGTGCAGTCTTCTGTC........................................................................	780
....................................................TTGTGCAAATCTATGCAAAACTGAT.............	632
.....................................................TGTGCAAATCTATGCAAAACT................	616
....................................................TTGTGCAAATCTATGCAAAACT................	490
.....................................................TGTGCAAATCTATGCAAAAC.................	290
.....................................................TGTGCAAATCTATGCAAAA..................	243
...............GTCAGTTTTGCATAGTTGCACT.....................................................	204
..................AGTTTTGCATAGTTGCACTACA..................................................	179
..................AGTTTTGCATAGTTGCACT.....................................................	140
....................................................TTGTGCAAATCTATGCAAAAC.................	137
.....................................................TGTGCAAATCTATGCAAAACTGATGG...........	130
....................................................TTGTGCAAATCTATGCAAAA..................	104
......................................................GTGCAAATCTATGCAAAACTG...............	99
.....................................................TGTGCAAATCTATGCAAAACTGATG............	90
.......................................................TGCAAATCTATGCAAAACTGA..............	80
.......................................................TGCAAATCTATGCAAAACTGATGG...........	77
.TTGTGCAGTCTTCTGTC........................................................................	59
..................AGTTTTGCATAGTTGCACTACAAGAAAAATGTAGT.....................................	45
.........................................................CAAATCTATGCAAAACTGA..............	45
...........................................................AATCTATGCAAAACTGA..............	44
......................................................GTGCAAATCTATGCAAAACTGAT.............	41
......................................................GTGCAAATCTATGCAAAACTGATGG...........	38
..........................................................AAATCTATGCAAAACTGA..............	36
..................AGTTTTGCATAGTTGCAC......................................................	28
........................................................GCAAATCTATGCAAAACTGA..............	27
............................................................ATCTATGCAAAACTGA..............	16
.....................................................TGTGCAAATCTATGCAAA...................	14
...............GTCAGTTTTGCATAGTTGCACTA....................................................	13
....................................................TTGTGCAAATCTATGC......................	13
....................................................TTGTGCAAATCTATGCAAA...................	13
.......................................................TGCAAATCTATGCAAAACTGATG............	13
TTTGTGCAGTCTTCTGT.........................................................................	12
...................GTTTTGCATAGTTGCACTA....................................................	12
..................AGTTTTGCATAGTTGC........................................................	11
...............GTCAGTTTTGCATAGTTGCAC......................................................	11
...................GTTTTGCATAGTTGCACTAC...................................................	10
....................TTTTGCATAGTTGCACTACA..................................................	10
..................AGTTTTGCATAGTTGCA.......................................................	9
..............TGTCAGTTTTGCATAGTTGCAC......................................................	8
.........................................................CAAATCTATGCAAAACTGATGGC..........	8
...................................................GTTGTGCAAATCTATGCAAAACTGA..............	7
......................................................GTGCAAATCTATGCAAAACTGATG............	7
.....................TTTGCATAGTTGCACTAC...................................................	6
.......................................AAGAAAAATGTAGTTGTGCAAAT............................	6
.......................................................TGCAAATCTATGCAAAACTG...............	6
.........................................................CAAATCTATGCAAAACTG...............	6
........................................................GCAAATCTATGCAAAACTGATGG...........	6
.................CAGTTTTGCATAGTTGCACTAC...................................................	5
....................TTTTGCATAGTTGCACTAC...................................................	5
.....................................ACAAGAAAAATGTAGTTG...................................	5
........................................................GCAAATCTATGCAAAACTGATGGC..........	5
...............GTCAGTTTTGCATAGTTGCA.......................................................	4
....................TTTTGCATAGTTGCACTA....................................................	4
......................................CAAGAAAAATGTAGTT....................................	4
................................................GTAGTTGTGCAAATCTATGCAA....................	4
..........................................................AAATCTATGCAAAACTG...............	4
...........................................................AATCTATGCAAAACTG...............	4
...........................................AAAATGTAGTTGTGCAAATCTATGCAAAACTGA..............	4
.........................................................CAAATCTATGCAAAACTGATGG...........	4
.....................................................TGTGCAAATCTATGCAAAACTGATGGC..........	4
....................TTTTGCATAGTTGCACTACAAG................................................	3
..................AGTTTTGCATAGTTGCACTACAAGAAAAATGTA.......................................	3
.....................................ACAAGAAAAATGTAGT.....................................	3
....................................................TTGTGCAAATCTATGCAA....................	3
.....................................................TGTGCAAATCTATGCAA....................	3
......................................................GTGCAAATCTATGCAAAACT................	3
..TGTGCAGTCTTCTGTC........................................................................	2
...............GTCAGTTTTGCATAGTTGC........................................................	2
.................CAGTTTTGCATAGTTGCACTA....................................................	2
........................................AGAAAAATGTAGTTGTGCAAATCTATGC......................	2
........................................................GCAAATCTATGCAAAACTG...............	2
...............GTCAGTTTTGCATAGTT..........................................................	1
................TCAGTTTTGCATAGTTGCACT.....................................................	1
...............GTCAGTTTTGCATAGTTGCACTACAAG................................................	1
..................AGTTTTGCATAGTTGCACTACAAGAAA.............................................	1
..................AGTTTTGCATAGTTGCACTACAAGAAAAATGT........................................	1
.................................................TAGTTGTGCAAATCTATG.......................	1
.......................................................TGCAAATCTATGCAAAA..................	1
......................................................GTGCAAATCTATGCAAAAC.................	1
........................................................GCAAATCTATGCAAAACT................	1
...................................................GTTGTGCAAATCTATGCAAAACTG...............	1
...............................................TGTAGTTGTGCAAATCTATGCAAAACTGA..............	1
.........................................................CAAATCTATGCAAAACTGAT.............	1
...((((((.((.(((((((((((((((((((((((((((.......))))...))))))..))))))))))))))))).)).)))))). (-40.00)

XLv80.chr2L/107331908-107331986(-)_mir-19b 
TTCATGGTTAGTTTTGCAGGTTTGCATCCAGCTGTTCTCGTGGCTTGCTGTGCAAATCCATGCAAAACTGATTATGGCA
................................................TGTGCAAATCCATGCAAAACTGA........	512826
................................................TGTGCAAATCCATGCAAAACTG.........	61185
.........AGTTTTGCAGGTTTGCATCCAGC...............................................	25249
................................................TGTGCAAATCCATGCA...............	9145
................................................TGTGCAAATCCATGCAAAACTGAT.......	7972
................................TGTTCTCGTGGCTTGC...............................	6682
.................................................GTGCAAATCCATGCAAAACTGA........	3455
................................................TGTGCAAATCCATGCAAAACT..........	3435
.........AGTTTTGCAGGTTTGCATCCAG................................................	2764
................................................TGTGCAAATCCATGCAAAAC...........	1873
.........AGTTTTGCAGGTTTGCATCCA.................................................	1735
................................................TGTGCAAATCCATGCAAAACTGATT......	1515
................................................TGTGCAAATCCATGCAAAA............	1260
...............................................CTGTGCAAATCCATGCAAAACTGA........	1131
.........AGTTTTGCAGGTTTGCATCC..................................................	714
...........TTTTGCAGGTTTGCATCCAGC...............................................	432
.................................................GTGCAAATCCATGCAAAACTG.........	429
..................................................TGCAAATCCATGCAAAACTGA........	333
..........GTTTTGCAGGTTTGCATCCAGC...............................................	211
.........AGTTTTGCAGGTTTGCATCCAGCT..............................................	211
.........AGTTTTGCAGGTTTGCATC...................................................	154
....................................................CAAATCCATGCAAAACTGA........	125
...............................................CTGTGCAAATCCATGCAAAACTG.........	87
..................................................TGCAAATCCATGCAAAACTG.........	80
...................................................GCAAATCCATGCAAAACTGA........	79
.....................................................AAATCCATGCAAAACTGA........	65
...........TTTTGCAGGTTTGCATCCAG................................................	60
................................................TGTGCAAATCCATGCAAA.............	60
......................................................AATCCATGCAAAACTGA........	55
............TTTGCAGGTTTGCATCCAGC...............................................	46
.................................................GTGCAAATCCATGCAAAACTGAT.......	42
................................................TGTGCAAATCCATGCAA..............	27
.................................................GTGCAAATCCATGCAAAACT..........	27
...................................................GCAAATCCATGCAAAACTG.........	22
...............................................CTGTGCAAATCCATGCA...............	20
....................................................CAAATCCATGCAAAACTG.........	19
.....................................................AAATCCATGCAAAACTG.........	18
.................................................GTGCAAATCCATGCAAAAC...........	15
.......................................................ATCCATGCAAAACTGA........	15
................................TGTTCTCGTGGCTTGCT..............................	14
.............TTGCAGGTTTGCATCCAGC...............................................	13
.........AGTTTTGCAGGTTTGCAT....................................................	12
........TAGTTTTGCAGGTTTGCATCCAGC...............................................	12
..........GTTTTGCAGGTTTGCATCCAG................................................	11
................................................TGTGCAAATCCATGCAAAACTGATTA.....	11
.........AGTTTTGCAGGTTTGC......................................................	10
...............................................CTGTGCAAATCCATGCAAAA............	10
.........AGTTTTGCAGGTTTGCATCCAGCTGTT...........................................	9
..............................................GCTGTGCAAATCCATGCAAAACTG.........	9
.................................................GTGCAAATCCATGCAAAACTGATT......	9
...............................................CTGTGCAAATCCATGCAAAACT..........	8
..........GTTTTGCAGGTTTGCATCCA.................................................	7
......................................................AATCCATGCAAAACTG.........	6
...............................................CTGTGCAAATCCATGCAAAACTGAT.......	6
.........AGTTTTGCAGGTTTGCATCCAGCTGT............................................	5
....................................CTCGTGGCTTGCTGTGCAAATCCATGCAAAACTGA........	5
........TAGTTTTGCAGGTTTGCATCC..................................................	4
................CAGGTTTGCATCCAGC...............................................	4
...............................CTGTTCTCGTGGCTTGC...............................	4
..............TGCAGGTTTGCATCCAGC...............................................	3
...........TTTTGCAGGTTTGCATCCAGCT..............................................	3
.................................................GTGCAAATCCATGCAAAA............	3
.....................................................AAATCCATGCAAAACTGAT.......	3
.........AGTTTTGCAGGTTTGCA.....................................................	2
...........TTTTGCAGGTTTGCATCCA.................................................	2
............TTTGCAGGTTTGCATCCAG................................................	2
......................TGCATCCAGCTGTTCTCGTGGCTTGCTGTGCAAA.......................	2
..................................................TGCAAATCCATGCAAAA............	2
...................................................GCAAATCCATGCAAAACT..........	2
..............................................GCTGTGCAAATCCATGCAAAACTGA........	2
..........GTTTTGCAGGTTTGCATCC..................................................	1
.......TTAGTTTTGCAGGTTTGCATCCAGC...............................................	1
.................AGGTTTGCATCCAGCT..............................................	1
.........AGTTTTGCAGGTTTGCATCCAGCTGTTCTCGT......................................	1
.........................ATCCAGCTGTTCTCGTGGCTTGCTGTGCA.........................	1
..................................................TGCAAATCCATGCAAAAC...........	1
..................................................TGCAAATCCATGCAAAACT..........	1
....................................................CAAATCCATGCAAAACT..........	1
.....................................................AAATCCATGCAAAACT..........	1
..................................................TGCAAATCCATGCAAAACTGAT.......	1
...............................................CTGTGCAAATCCATGCAAAACTGATT......	1
.(((((((((((((((((((((((((..((((.(((.....)))..)))))))))).)).))))))))))))))))).. (-34.60)

XLv80.chr2S/91488408-91488483(-)_mir-19b 
TATGGTTAGTTTTGCAGGTTTGCATCCAGCTTTTCTCTGGCTTGCTGTGCAAATCCATGCAAAACTGATTATGGCA
.............................................TGTGCAAATCCATGCAAAACTGA........	512826
.............................................TGTGCAAATCCATGCAAAACTG.........	61185
.......AGTTTTGCAGGTTTGCATCCAGC..............................................	25249
.............................................TGTGCAAATCCATGCA...............	9145
.............................................TGTGCAAATCCATGCAAAACTGAT.......	7972
..............................................GTGCAAATCCATGCAAAACTGA........	3455
.............................................TGTGCAAATCCATGCAAAACT..........	3435
.......AGTTTTGCAGGTTTGCATCCAG...............................................	2764
.............................................TGTGCAAATCCATGCAAAAC...........	1873
.......AGTTTTGCAGGTTTGCATCCA................................................	1735
.............................................TGTGCAAATCCATGCAAAACTGATT......	1515
.............................................TGTGCAAATCCATGCAAAA............	1260
............................................CTGTGCAAATCCATGCAAAACTGA........	1131
.......AGTTTTGCAGGTTTGCATCC.................................................	714
.........TTTTGCAGGTTTGCATCCAGC..............................................	432
..............................................GTGCAAATCCATGCAAAACTG.........	429
...............................................TGCAAATCCATGCAAAACTGA........	333
........GTTTTGCAGGTTTGCATCCAGC..............................................	211
.......AGTTTTGCAGGTTTGCATCCAGCT.............................................	211
.......AGTTTTGCAGGTTTGCATC..................................................	154
.................................................CAAATCCATGCAAAACTGA........	125
............................................CTGTGCAAATCCATGCAAAACTG.........	87
...............................................TGCAAATCCATGCAAAACTG.........	80
................................................GCAAATCCATGCAAAACTGA........	79
..................................................AAATCCATGCAAAACTGA........	65
.........TTTTGCAGGTTTGCATCCAG...............................................	60
.............................................TGTGCAAATCCATGCAAA.............	60
...................................................AATCCATGCAAAACTGA........	55
..........TTTGCAGGTTTGCATCCAGC..............................................	46
..............................................GTGCAAATCCATGCAAAACTGAT.......	42
.............................................TGTGCAAATCCATGCAA..............	27
..............................................GTGCAAATCCATGCAAAACT..........	27
................................................GCAAATCCATGCAAAACTG.........	22
............................................CTGTGCAAATCCATGCA...............	20
.................................................CAAATCCATGCAAAACTG.........	19
..................................................AAATCCATGCAAAACTG.........	18
............................GCTTTTCTCTGGCTTG................................	16
..............................................GTGCAAATCCATGCAAAAC...........	15
....................................................ATCCATGCAAAACTGA........	15
...........TTGCAGGTTTGCATCCAGC..............................................	13
.......AGTTTTGCAGGTTTGCAT...................................................	12
......TAGTTTTGCAGGTTTGCATCCAGC..............................................	12
........GTTTTGCAGGTTTGCATCCAG...............................................	11
..............................TTTTCTCTGGCTTGCT..............................	11
.............................................TGTGCAAATCCATGCAAAACTGATTA.....	11
.......AGTTTTGCAGGTTTGC.....................................................	10
............................................CTGTGCAAATCCATGCAAAA............	10
...........................................GCTGTGCAAATCCATGCAAAACTG.........	9
..............................................GTGCAAATCCATGCAAAACTGATT......	9
............................................CTGTGCAAATCCATGCAAAACT..........	8
........GTTTTGCAGGTTTGCATCCA................................................	7
...................................................AATCCATGCAAAACTG.........	6
............................................CTGTGCAAATCCATGCAAAACTGAT.......	6
..................................CTCTGGCTTGCTGTGCAAATCCATGCAAAACTGA........	5
......TAGTTTTGCAGGTTTGCATCC.................................................	4
..............CAGGTTTGCATCCAGC..............................................	4
.......AGTTTTGCAGGTTTGCATCCAGCTT............................................	4
............TGCAGGTTTGCATCCAGC..............................................	3
.........TTTTGCAGGTTTGCATCCAGCT.............................................	3
.......AGTTTTGCAGGTTTGCATCCAGCTTTTCT........................................	3
.............................CTTTTCTCTGGCTTGC...............................	3
..............................TTTTCTCTGGCTTGCTGTGCAA........................	3
..............................TTTTCTCTGGCTTGCTGTGCAAATCCATGCA...............	3
..............................................GTGCAAATCCATGCAAAA............	3
..................................................AAATCCATGCAAAACTGAT.......	3
.......AGTTTTGCAGGTTTGCA....................................................	2
.........TTTTGCAGGTTTGCATCCA................................................	2
..........TTTGCAGGTTTGCATCCAG...............................................	2
.......AGTTTTGCAGGTTTGCATCCAGCTTTTCTCT......................................	2
............................GCTTTTCTCTGGCTTGC...............................	2
..............................TTTTCTCTGGCTTGCTGT............................	2
...............................................TGCAAATCCATGCAAAA............	2
................................................GCAAATCCATGCAAAACT..........	2
...........................................GCTGTGCAAATCCATGCAAAACTGA........	2
........GTTTTGCAGGTTTGCATCC.................................................	1
.....TTAGTTTTGCAGGTTTGCATCCAGC..............................................	1
...............AGGTTTGCATCCAGCT.............................................	1
.......AGTTTTGCAGGTTTGCATCCAGCTTTTCTCTG.....................................	1
..............................TTTTCTCTGGCTTGCTGTGCAAAT......................	1
...............................................TGCAAATCCATGCAAAAC...........	1
...............................................TGCAAATCCATGCAAAACT..........	1
.................................................CAAATCCATGCAAAACT..........	1
..................................................AAATCCATGCAAAACT..........	1
...............................................TGCAAATCCATGCAAAACTGAT.......	1
............................................CTGTGCAAATCCATGCAAAACTGATT......	1
((((((((((((((((((((((((..((((.............)))))))))).)).))))))))))))))))... (-31.12)

XLv80.chr8S/74307716-74307785(-)_mir-19b 
GCTCCGGTCAGTTTAGCTGGTTTGCATCAGCTGGCTACTGTGCTGTGCAAATCCATGCAAAACTGACTGT
...........................................TGTGCAAATCCATGCAAAACTGA....	512826
...........................................TGTGCAAATCCATGCAAAACTG.....	61185
...........................................TGTGCAAATCCATGCA...........	9145
.........AGTTTAGCTGGTTTGCATCAGC.......................................	4114
............................................GTGCAAATCCATGCAAAACTGA....	3455
...........................................TGTGCAAATCCATGCAAAACT......	3435
...........................................TGTGCAAATCCATGCAAAAC.......	1873
...........................................TGTGCAAATCCATGCAAAA........	1260
.........AGTTTAGCTGGTTTGCATCAG........................................	1214
..........................................CTGTGCAAATCCATGCAAAACTGA....	1131
.........AGTTTAGCTGGTTTGCATCA.........................................	1022
...........................................TGTGCAAATCCATGCAAAACTGAC...	760
............................................GTGCAAATCCATGCAAAACTG.....	429
.........AGTTTAGCTGGTTTGCATC..........................................	360
.............................................TGCAAATCCATGCAAAACTGA....	333
...........................................TGTGCAAATCCATGCAAAACTGACT..	210
...............................................CAAATCCATGCAAAACTGA....	125
..........................................CTGTGCAAATCCATGCAAAACTG.....	87
.............................................TGCAAATCCATGCAAAACTG.....	80
..............................................GCAAATCCATGCAAAACTGA....	79
................................................AAATCCATGCAAAACTGA....	65
...........................................TGTGCAAATCCATGCAAA.........	60
.................................................AATCCATGCAAAACTGA....	55
..........GTTTAGCTGGTTTGCATCAGC.......................................	54
...............................TGGCTACTGTGCTGTGCAAATCCATGCAAAACTGA....	36
.........AGTTTAGCTGGTTTGCATCAGCT......................................	29
.........AGTTTAGCTGGTTTGCAT...........................................	28
...........................................TGTGCAAATCCATGCAA..........	27
............................................GTGCAAATCCATGCAAAACT......	27
....................................ACTGTGCTGTGCAAATCCATGCAAAACTGA....	24
.........AGTTTAGCTGGTTTGCA............................................	23
..............................................GCAAATCCATGCAAAACTG.....	22
..........................................CTGTGCAAATCCATGCA...........	20
...........TTTAGCTGGTTTGCATCAGC.......................................	19
...............................................CAAATCCATGCAAAACTG.....	19
................................................AAATCCATGCAAAACTG.....	18
............................................GTGCAAATCCATGCAAAACTGAC...	16
............................................GTGCAAATCCATGCAAAAC.......	15
..................................................ATCCATGCAAAACTGA....	15
............TTAGCTGGTTTGCATCAGC.......................................	12
...................................TACTGTGCTGTGCAAATCCATGCAAAACTGA....	11
.....................................CTGTGCTGTGCAAATCCATGCAAAACTGA....	11
..........GTTTAGCTGGTTTGCATCAG........................................	10
..........................................CTGTGCAAATCCATGCAAAA........	10
.........................................GCTGTGCAAATCCATGCAAAACTG.....	9
.................................GCTACTGTGCTGTGCAAATCCATGCAAAACTGA....	9
...........TTTAGCTGGTTTGCATC..........................................	8
..........................................CTGTGCAAATCCATGCAAAACT......	8
.......................................GTGCTGTGCAAATCCATGCAAAACTGA....	8
.................................................AATCCATGCAAAACTG.....	6
..................................CTACTGTGCTGTGCAAATCCATGCAAAACTGA....	6
...........TTTAGCTGGTTTGCATCA.........................................	5
..........GTTTAGCTGGTTTGCATCA.........................................	4
.......TCAGTTTAGCTGGTTTGCATCAGC.......................................	4
.........AGTTTAGCTGGTTTGC.............................................	3
........CAGTTTAGCTGGTTTGCATCA.........................................	3
........CAGTTTAGCTGGTTTGCATCAGC.......................................	3
............................................GTGCAAATCCATGCAAAA........	3
....................................ACTGTGCTGTGCAAATCCATGCAAAACTG.....	3
......................................TGTGCTGTGCAAATCCATGCAAAACTGA....	3
............................................GTGCAAATCCATGCAAAACTGACT..	3
........CAGTTTAGCTGGTTTGCATCAG........................................	2
..............AGCTGGTTTGCATCAGC.......................................	2
.............................................TGCAAATCCATGCAAAA........	2
..............................................GCAAATCCATGCAAAACT......	2
.........................................GCTGTGCAAATCCATGCAAAACTGA....	2
....CGGTCAGTTTAGCTGGTTTGC.............................................	1
..........GTTTAGCTGGTTTGCATC..........................................	1
...............................TGGCTACTGTGCTGTGCAAATCCATGCA...........	1
......................................TGTGCTGTGCAAATCCATGCAAAAC.......	1
.............................................TGCAAATCCATGCAAAAC.......	1
...................................TACTGTGCTGTGCAAATCCATGCAAAACT......	1
.............................................TGCAAATCCATGCAAAACT......	1
...............................................CAAATCCATGCAAAACT......	1
................................................AAATCCATGCAAAACT......	1
..........................................CTGTGCAAATCCATGCAAAACTGAC...	1
....((((((((((.(((((((((((.((((..((....)))))))))))).))).)).)))))))))). (-32.60)

XLv80.chr8L/48821947-48822028(-)_mir-19b 
GCTCCTGTCAGTTTAGCTGGTTTGCATCAGCTGGCTACTGTGCTGTGCAAATCCATGCAAAACTGACTGTGGCTGGGAAAGT
...........................................TGTGCAAATCCATGCAAAACTGA................	512826
...........................................TGTGCAAATCCATGCAAAACTG.................	61185
...........................................TGTGCAAATCCATGCA.......................	9145
.........AGTTTAGCTGGTTTGCATCAGC...................................................	4114
............................................GTGCAAATCCATGCAAAACTGA................	3455
...........................................TGTGCAAATCCATGCAAAACT..................	3435
...........................................TGTGCAAATCCATGCAAAAC...................	1873
...........................................TGTGCAAATCCATGCAAAA....................	1260
.........AGTTTAGCTGGTTTGCATCAG....................................................	1214
..........................................CTGTGCAAATCCATGCAAAACTGA................	1131
.........AGTTTAGCTGGTTTGCATCA.....................................................	1022
...........................................TGTGCAAATCCATGCAAAACTGAC...............	760
............................................GTGCAAATCCATGCAAAACTG.................	429
.........AGTTTAGCTGGTTTGCATC......................................................	360
.............................................TGCAAATCCATGCAAAACTGA................	333
...........................................TGTGCAAATCCATGCAAAACTGACT..............	210
...............................................CAAATCCATGCAAAACTGA................	125
..................................................................CTGTGGCTGGGAAAGT	101
..........................................CTGTGCAAATCCATGCAAAACTG.................	87
.............................................TGCAAATCCATGCAAAACTG.................	80
..............................................GCAAATCCATGCAAAACTGA................	79
................................................AAATCCATGCAAAACTGA................	65
...........................................TGTGCAAATCCATGCAAA.....................	60
.................................................AATCCATGCAAAACTGA................	55
..........GTTTAGCTGGTTTGCATCAGC...................................................	54
...............................TGGCTACTGTGCTGTGCAAATCCATGCAAAACTGA................	36
.........AGTTTAGCTGGTTTGCATCAGCT..................................................	29
.........AGTTTAGCTGGTTTGCAT.......................................................	28
...........................................TGTGCAAATCCATGCAA......................	27
............................................GTGCAAATCCATGCAAAACT..................	27
....................................ACTGTGCTGTGCAAATCCATGCAAAACTGA................	24
.........AGTTTAGCTGGTTTGCA........................................................	23
..............................................GCAAATCCATGCAAAACTG.................	22
..........................................CTGTGCAAATCCATGCA.......................	20
...........TTTAGCTGGTTTGCATCAGC...................................................	19
...............................................CAAATCCATGCAAAACTG.................	19
................................................AAATCCATGCAAAACTG.................	18
............................................GTGCAAATCCATGCAAAACTGAC...............	16
............................................GTGCAAATCCATGCAAAAC...................	15
..................................................ATCCATGCAAAACTGA................	15
............TTAGCTGGTTTGCATCAGC...................................................	12
...................................TACTGTGCTGTGCAAATCCATGCAAAACTGA................	11
.....................................CTGTGCTGTGCAAATCCATGCAAAACTGA................	11
..........GTTTAGCTGGTTTGCATCAG....................................................	10
..........................................CTGTGCAAATCCATGCAAAA....................	10
.........................................GCTGTGCAAATCCATGCAAAACTG.................	9
.................................GCTACTGTGCTGTGCAAATCCATGCAAAACTGA................	9
...........TTTAGCTGGTTTGCATC......................................................	8
..........................................CTGTGCAAATCCATGCAAAACT..................	8
.......................................GTGCTGTGCAAATCCATGCAAAACTGA................	8
.................................................AATCCATGCAAAACTG.................	6
..................................CTACTGTGCTGTGCAAATCCATGCAAAACTGA................	6
...........TTTAGCTGGTTTGCATCA.....................................................	5
..........GTTTAGCTGGTTTGCATCA.....................................................	4
.......TCAGTTTAGCTGGTTTGCATCAGC...................................................	4
.........AGTTTAGCTGGTTTGC.........................................................	3
........CAGTTTAGCTGGTTTGCATCA.....................................................	3
........CAGTTTAGCTGGTTTGCATCAGC...................................................	3
............................................GTGCAAATCCATGCAAAA....................	3
....................................ACTGTGCTGTGCAAATCCATGCAAAACTG.................	3
......................................TGTGCTGTGCAAATCCATGCAAAACTGA................	3
............................................GTGCAAATCCATGCAAAACTGACT..............	3
........CAGTTTAGCTGGTTTGCATCAG....................................................	2
..............AGCTGGTTTGCATCAGC...................................................	2
.............................................TGCAAATCCATGCAAAA....................	2
..............................................GCAAATCCATGCAAAACT..................	2
.........................................GCTGTGCAAATCCATGCAAAACTGA................	2
..........GTTTAGCTGGTTTGCATC......................................................	1
...............................TGGCTACTGTGCTGTGCAAATCCATGCA.......................	1
......................................TGTGCTGTGCAAATCCATGCAAAAC...................	1
.............................................TGCAAATCCATGCAAAAC...................	1
...................................TACTGTGCTGTGCAAATCCATGCAAAACT..................	1
.............................................TGCAAATCCATGCAAAACT..................	1
...............................................CAAATCCATGCAAAACT..................	1
................................................AAATCCATGCAAAACT..................	1
..........................................CTGTGCAAATCCATGCAAAACTGAC...............	1
((..(.((((((((.(((((((((((.((((..((....)))))))))))).))).)).)))))))).)..))......... (-34.00)

XLv80.chr2L/107332033-107332117(-)_mir-20a 
GCTAAAGTTGTGCTAAAGTGCTTATAGTGCAGGTAGTTTTTTGTGTATTCTACTGCATTAAGAGCACTTAAAGTACTTCTAGCTG
.............TAAAGTGCTTATAGTGCAGGTAG.................................................	207448
.............TAAAGTGCTTATAGTGCAGGTA..................................................	20001
.............TAAAGTGCTTATAGTGCAGGTAGT................................................	7433
...................................................ACTGCATTAAGAGCACTTAAAGT...........	4636
.............TAAAGTGCTTATAGTGCAGGT...................................................	3130
..............AAAGTGCTTATAGTGCAGGTAG.................................................	3006
.............TAAAGTGCTTATAGTGCAGG....................................................	1585
...................................................ACTGCATTAAGAGCACTTAAAG............	705
.............TAAAGTGCTTATAGTGCAGGTAGTT...............................................	659
.............TAAAGTGCTTATAGTG........................................................	439
.............TAAAGTGCTTATAGTGCAG.....................................................	405
..............AAAGTGCTTATAGTGCAGGTA..................................................	310
...............AAGTGCTTATAGTGCAGGTAG.................................................	272
...................................................ACTGCATTAAGAGCACTTAAAGTA..........	269
............CTAAAGTGCTTATAGTGCAGGTAG.................................................	184
...................................................ACTGCATTAAGAGCACTTAAA.............	176
..............AAAGTGCTTATAGTGCAGGTAGT................................................	167
...................................................ACTGCATTAAGAGCACTTAA..............	133
.................GTGCTTATAGTGCAGGTAG.................................................	110
.............TAAAGTGCTTATAGTGC.......................................................	87
....................................................CTGCATTAAGAGCACTTAAAGT...........	81
.............TAAAGTGCTTATAGTGCAGGTAGTTT..............................................	76
...................GCTTATAGTGCAGGTAG.................................................	67
................AGTGCTTATAGTGCAGGTAG.................................................	52
..............AAAGTGCTTATAGTGCAGGT...................................................	49
...................................................ACTGCATTAAGAGCACTTA...............	49
..............AAAGTGCTTATAGTGCAGG....................................................	41
..................TGCTTATAGTGCAGGTAG.................................................	35
.............TAAAGTGCTTATAGTGCA......................................................	28
..............AAAGTGCTTATAGTGCAG.....................................................	28
...............AAGTGCTTATAGTGCAGGTA..................................................	26
...................................................ACTGCATTAAGAGCACTT................	25
....................CTTATAGTGCAGGTAG.................................................	24
.............TAAAGTGCTTATAGTGCAGGTAGTTTT.............................................	23
.....................................................TGCATTAAGAGCACTTAAAGT...........	19
..............AAAGTGCTTATAGTGCAGGTAGTT...............................................	17
...............AAGTGCTTATAGTGCAGGTAGT................................................	14
................AGTGCTTATAGTGCAGGTA..................................................	10
...................GCTTATAGTGCAGGTA..................................................	10
...............AAGTGCTTATAGTGCAGGT...................................................	9
............CTAAAGTGCTTATAGTGCAGGTA..................................................	9
.................GTGCTTATAGTGCAGGTAGT................................................	7
....................................................CTGCATTAAGAGCACTTAAAG............	7
.....................................................TGCATTAAGAGCACTTAAAG............	7
.................GTGCTTATAGTGCAGGTA..................................................	6
.............TAAAGTGCTTATAGTGCAGGTAGTTTTT............................................	6
..................................................TACTGCATTAAGAGCACTTAAAGT...........	6
.........................................................TTAAGAGCACTTAAAGT...........	6
............CTAAAGTGCTTATAGTGCAGGTAGT................................................	5
..............AAAGTGCTTATAGTGCA......................................................	4
...............AAGTGCTTATAGTGCAG.....................................................	4
............CTAAAGTGCTTATAGTGCAGGT...................................................	3
..................TGCTTATAGTGCAGGTA..................................................	3
..............AAAGTGCTTATAGTGCAGGTAGTTT..............................................	3
....................................TTTTTTGTGTATTCTACTGCATTAAGAGCACT.................	3
...................................................ACTGCATTAAGAGCACT.................	3
.......................................................CATTAAGAGCACTTAAAGT...........	3
............CTAAAGTGCTTATAGTGCAGG....................................................	2
...............AAGTGCTTATAGTGCAGG....................................................	2
................AGTGCTTATAGTGCAGGTAGT................................................	2
............CTAAAGTGCTTATAGTGCAGGTAGTT...............................................	2
........................TAGTGCAGGTAGTTTT.............................................	2
.............TAAAGTGCTTATAGTGCAGGTAGTTTTTTGTGT.......................................	2
...................................GTTTTTTGTGTATTCTACTGC.............................	2
....................................................CTGCATTAAGAGCACTTAA..............	2
......................................................GCATTAAGAGCACTTAAAGT...........	2
........................................................ATTAAGAGCACTTAAAGTA..........	2
................AGTGCTTATAGTGCAGG....................................................	1
..................TGCTTATAGTGCAGGT...................................................	1
...........GCTAAAGTGCTTATAGTGCAGGTAG.................................................	1
....................CTTATAGTGCAGGTAGT................................................	1
...............AAGTGCTTATAGTGCAGGTAGTT...............................................	1
.............TAAAGTGCTTATAGTGCAGGTAGTTTTTT...........................................	1
.............TAAAGTGCTTATAGTGCAGGTAGTTTTTTGTG........................................	1
................................................TCTACTGCATTAAGAGC....................	1
.....................................................TGCATTAAGAGCACTTAAA.............	1
........................................................ATTAAGAGCACTTAAAGT...........	1
((((.....(((((.((((((((.((((((((.(((..(.......)..))))))))))).))))))))..)))))...)))).. (-30.70)

XLv80.chr2S/91488532-91488616(-)_mir-20 
GCTAATGTGGTGCTAAAGTGCTTATAGTGCAGGTAGTTGTTTGTGTATTCTACTGCATTATGAGCACTTAAAGTACTTCTAGCTG
.............TAAAGTGCTTATAGTGCAGGTAG.................................................	207448
.............TAAAGTGCTTATAGTGCAGGTA..................................................	20001
.............TAAAGTGCTTATAGTGCAGGTAGT................................................	7433
...................................................ACTGCATTATGAGCACTTAAAGT...........	7222
.............TAAAGTGCTTATAGTGCAGGT...................................................	3130
..............AAAGTGCTTATAGTGCAGGTAG.................................................	3006
.............TAAAGTGCTTATAGTGCAGG....................................................	1585
...................................................ACTGCATTATGAGCACTTAAAG............	1343
...................................................ACTGCATTATGAGCACTTAAAGTA..........	679
.............TAAAGTGCTTATAGTGCAGGTAGTT...............................................	659
...................................................ACTGCATTATGAGCACTTAA..............	644
.............TAAAGTGCTTATAGTG........................................................	439
...................................................ACTGCATTATGAGCACTTAAA.............	414
.............TAAAGTGCTTATAGTGCAG.....................................................	405
..............AAAGTGCTTATAGTGCAGGTA..................................................	310
....................................................CTGCATTATGAGCACTTAAAGT...........	288
...............AAGTGCTTATAGTGCAGGTAG.................................................	272
............CTAAAGTGCTTATAGTGCAGGTAG.................................................	184
..............AAAGTGCTTATAGTGCAGGTAGT................................................	167
...................................................ACTGCATTATGAGCACTTA...............	133
.................GTGCTTATAGTGCAGGTAG.................................................	110
.............TAAAGTGCTTATAGTGC.......................................................	87
...................GCTTATAGTGCAGGTAG.................................................	67
................AGTGCTTATAGTGCAGGTAG.................................................	52
..............AAAGTGCTTATAGTGCAGGT...................................................	49
....................................................CTGCATTATGAGCACTTAAAGTA..........	47
..............AAAGTGCTTATAGTGCAGG....................................................	41
..................TGCTTATAGTGCAGGTAG.................................................	35
....................................................CTGCATTATGAGCACTTAAAG............	30
.....................................................TGCATTATGAGCACTTAAAGT...........	30
.............TAAAGTGCTTATAGTGCA......................................................	28
..............AAAGTGCTTATAGTGCAG.....................................................	28
...............AAGTGCTTATAGTGCAGGTA..................................................	26
....................CTTATAGTGCAGGTAG.................................................	24
..............AAAGTGCTTATAGTGCAGGTAGTT...............................................	17
...............AAGTGCTTATAGTGCAGGTAGT................................................	14
...................................................ACTGCATTATGAGCACTT................	14
....................................................CTGCATTATGAGCACTTAA..............	13
.........................................................TTATGAGCACTTAAAGT...........	11
................AGTGCTTATAGTGCAGGTA..................................................	10
...................GCTTATAGTGCAGGTA..................................................	10
...............AAGTGCTTATAGTGCAGGT...................................................	9
............CTAAAGTGCTTATAGTGCAGGTA..................................................	9
.....................................................TGCATTATGAGCACTTAA..............	9
...................................GTTGTTTGTGTATTCTA.................................	8
...................................................ACTGCATTATGAGCAC..................	8
.................GTGCTTATAGTGCAGGTAGT................................................	7
...................................................ACTGCATTATGAGCACT.................	7
............................................GTATTCTACTGCATTATGAGCACTTAAAGT...........	7
.................GTGCTTATAGTGCAGGTA..................................................	6
.....................................................TGCATTATGAGCACTTAAA.............	6
............CTAAAGTGCTTATAGTGCAGGTAGT................................................	5
................AGTGCTTATAGTGCAGGTAGTTGT.............................................	5
.............TAAAGTGCTTATAGTGCAGGTAGTTGTT............................................	5
..........................................................TATGAGCACTTAAAGT...........	5
..............AAAGTGCTTATAGTGCA......................................................	4
...............AAGTGCTTATAGTGCAG.....................................................	4
....................................................CTGCATTATGAGCACTTA...............	4
....................................................CTGCATTATGAGCACTTAAA.............	4
.....................................................TGCATTATGAGCACTTAAAG............	4
.............................................TATTCTACTGCATTATGAGCACTTAAAGT...........	4
............CTAAAGTGCTTATAGTGCAGGT...................................................	3
..................TGCTTATAGTGCAGGTA..................................................	3
.............TAAAGTGCTTATAGTGCAGGTAGTTGT.............................................	3
.............TAAAGTGCTTATAGTGCAGGTAGTTGTTTGTGTA......................................	3
................................................TCTACTGCATTATGAGCACT.................	3
.......................................................CATTATGAGCACTTAA..............	3
..................................................TACTGCATTATGAGCACTTAAA.............	3
......................................................GCATTATGAGCACTTAAAG............	3
..............................................ATTCTACTGCATTATGAGCACTTAAAGT...........	3
........................................................ATTATGAGCACTTAAAGT...........	3
.....................................................TGCATTATGAGCACTTAAAGTA..........	3
...................................................ACTGCATTATGAGCACTTAAAGTAC.........	3
............CTAAAGTGCTTATAGTGCAGG....................................................	2
...............AAGTGCTTATAGTGCAGG....................................................	2
................AGTGCTTATAGTGCAGGTAGT................................................	2
............CTAAAGTGCTTATAGTGCAGGTAGTT...............................................	2
....................CTTATAGTGCAGGTAGTTGT.............................................	2
........................TAGTGCAGGTAGTTGTT............................................	2
...................GCTTATAGTGCAGGTAGTTGTTT...........................................	2
.............TAAAGTGCTTATAGTGCAGGTAGTTGTTTG..........................................	2
.............TAAAGTGCTTATAGTGCAGGTAGTTGTTTGTGTAT.....................................	2
............................................GTATTCTACTGCATTATGAGCACTTAAA.............	2
.......................................................CATTATGAGCACTTAAAG............	2
................AGTGCTTATAGTGCAGG....................................................	1
..................TGCTTATAGTGCAGGT...................................................	1
...........GCTAAAGTGCTTATAGTGCAGGTAG.................................................	1
....................CTTATAGTGCAGGTAGT................................................	1
...............AAGTGCTTATAGTGCAGGTAGTT...............................................	1
.............TAAAGTGCTTATAGTGCAGGTAGTTGTTT...........................................	1
.............TAAAGTGCTTATAGTGCAGGTAGTTGTTTGT.........................................	1
.............TAAAGTGCTTATAGTGCAGGTAGTTGTTTGTG........................................	1
.............TAAAGTGCTTATAGTGCAGGTAGTTGTTTGTGT.......................................	1
...............................................TTCTACTGCATTATGAG.....................	1
.................................................CTACTGCATTATGAGCACTTAAA.............	1
........................................TTGTGTATTCTACTGCATTATGAGCACTTAAAGT...........	1
..................................................TACTGCATTATGAGCACTTAAAGT...........	1
......................................................GCATTATGAGCACTTAAAGT...........	1
.......................................................CATTATGAGCACTTAAAGT...........	1
...........................................................ATGAGCACTTAAAGTA..........	1
((((....((((((.(((((((((((((((((.(((..((......)).))))))))))))))))))))..))))))..)))).. (-36.10)

XLv80.chr8L/48822062-48822139(-)_mir-20b 
GCAGTTCCAAAGTGCTCATAGTGCAGGTAGTTGTATTCATGTTCTACTGTAATATGGGCACTTACAGTACTGCTGGAT
.......CAAAGTGCTCATAGTGCAGGTAG................................................	185836
.......CAAAGTGCTCATAGTGCAGGTA.................................................	42473
.......CAAAGTGCTCATAGTGCAGGTAGT...............................................	8782
.......CAAAGTGCTCATAGTGCAGGT..................................................	5617
........AAAGTGCTCATAGTGCAGGTAG................................................	2086
.......CAAAGTGCTCATAGTGCAGG...................................................	1881
.............................................ACTGTAATATGGGCACTTACA............	925
.............................................ACTGTAATATGGGCACTTAC.............	658
.......CAAAGTGCTCATAGTGCAG....................................................	591
.......CAAAGTGCTCATAGTG.......................................................	482
.............................................ACTGTAATATGGGCACTTACAGT..........	467
.......CAAAGTGCTCATAGTGCAGGTAGTT..............................................	443
........AAAGTGCTCATAGTGCAGGTA.................................................	388
..............................................CTGTAATATGGGCACTTACAGT..........	383
.............................................ACTGTAATATGGGCACTTACAG...........	282
........AAAGTGCTCATAGTGCAGGTAGT...............................................	227
......CCAAAGTGCTCATAGTGCAGGTAG................................................	188
.........AAGTGCTCATAGTGCAGGTAG................................................	149
.............................GTTGTATTCATGTTCTA................................	110
......CCAAAGTGCTCATAGTGCAGGTA.................................................	100
.......CAAAGTGCTCATAGTGC......................................................	83
.......CAAAGTGCTCATAGTGCA.....................................................	75
..............................................CTGTAATATGGGCACTTACAG...........	69
............................................TACTGTAATATGGGCACTTACA............	63
.............................................ACTGTAATATGGGCACTTA..............	59
........AAAGTGCTCATAGTGCAGGT..................................................	50
..........AGTGCTCATAGTGCAGGTAG................................................	50
.........AAGTGCTCATAGTGCAGGTA.................................................	45
..............................................CTGTAATATGGGCACTTACA............	45
..............................................CTGTAATATGGGCACTTAC.............	43
............TGCTCATAGTGCAGGTAG................................................	35
...........GTGCTCATAGTGCAGGTAG................................................	30
..........AGTGCTCATAGTGCAGGTA.................................................	28
.............GCTCATAGTGCAGGTAG................................................	26
.............................................ACTGTAATATGGGCACTT...............	24
........AAAGTGCTCATAGTGCAGGTAGTT..............................................	18
............................................TACTGTAATATGGGCACTTAC.............	17
........AAAGTGCTCATAGTGCAGG...................................................	14
.....TCCAAAGTGCTCATAGTGCAGGT..................................................	11
...............................................TGTAATATGGGCACTTACAGT..........	11
.........AAGTGCTCATAGTGCAGGTAGT...............................................	10
.............................GTTGTATTCATGTTCT.................................	10
..................................ATTCATGTTCTACTGTAATATGGGCACTTACAGT..........	10
.......CAAAGTGCTCATAGTGCAGGTAGTTGTA...........................................	9
...............................................TGTAATATGGGCACTTACA............	9
.....TCCAAAGTGCTCATAGTGCAGGTAG................................................	8
.....TCCAAAGTGCTCATAGTGCAGGTA.................................................	7
..............CTCATAGTGCAGGTAG................................................	7
...........................................CTACTGTAATATGGGCACTTA..............	7
...............................................TGTAATATGGGCACTTAC.............	6
......CCAAAGTGCTCATAGTGCAGGT..................................................	5
.............GCTCATAGTGCAGGTAGTTGTA...........................................	5
...........GTGCTCATAGTGCAGGTA.................................................	4
......CCAAAGTGCTCATAGTGCAGGTAGT...............................................	4
...........GTGCTCATAGTGCAGGTAGTTGTA...........................................	4
.......CAAAGTGCTCATAGTGCAGGTAGTTGTAT..........................................	4
.......CAAAGTGCTCATAGTGCAGGTAGTTGTATT.........................................	4
..........................................TCTACTGTAATATGGGCACTTA..............	4
......................................ATGTTCTACTGTAATATGGGCACTTACAG...........	4
...................................TTCATGTTCTACTGTAATATGGGCACTTACAGT..........	4
.............................................ACTGTAATATGGGCACTTACAGTA.........	4
.........AAGTGCTCATAGTGCAGGT..................................................	3
.......CAAAGTGCTCATAGTGCAGGTAGTTG.............................................	3
..................TAGTGCAGGTAGTTGTA...........................................	3
...............................................TGTAATATGGGCACTTA..............	3
.........................................TTCTACTGTAATATGGGCACTTACAGT..........	3
........AAAGTGCTCATAGTGCAG....................................................	2
.....TCCAAAGTGCTCATAGTGCAGG...................................................	2
.............GCTCATAGTGCAGGTA.................................................	2
.........AAGTGCTCATAGTGCAGGTAGTTGTATT.........................................	2
.......CAAAGTGCTCATAGTGCAGGTAGTTGTATTC........................................	2
..............................TTGTATTCATGTTCTA................................	2
.............................................ACTGTAATATGGGCACT................	2
..........................................TCTACTGTAATATGGGCACTTAC.............	2
................................................GTAATATGGGCACTTAC.............	2
................................................GTAATATGGGCACTTACA............	2
...................................TTCATGTTCTACTGTAATATGGGCACTTACAG...........	2
............................................TACTGTAATATGGGCACTTACAG...........	2
...............................................TGTAATATGGGCACTTACAG...........	2
......CCAAAGTGCTCATAGTGCAG....................................................	1
..........AGTGCTCATAGTGCAG....................................................	1
......CCAAAGTGCTCATAGTGCAGG...................................................	1
.........AAGTGCTCATAGTGCAGG...................................................	1
............TGCTCATAGTGCAGGT..................................................	1
............TGCTCATAGTGCAGGTA.................................................	1
...........GTGCTCATAGTGCAGGTAGT...............................................	1
.......CAAAGTGCTCATAGTGCAGGTAGTTGT............................................	1
.........AAGTGCTCATAGTGCAGGTAGTTGTAT..........................................	1
.............................................ACTGTAATATGGGCAC.................	1
..............................................CTGTAATATGGGCACTTA..............	1
.................................................TAATATGGGCACTTACAG...........	1
.................................TATTCATGTTCTACTGTAATATGGGCACTTACAGT..........	1
....................................TCATGTTCTACTGTAATATGGGCACTTACAGT..........	1
.....................................CATGTTCTACTGTAATATGGGCACTTACAGT..........	1
..........................................TCTACTGTAATATGGGCACTTACAGT..........	1
.................................................TAATATGGGCACTTACAGT..........	1
(((((....(((((((((((.(((((.(((.((....))....)))))))).))))))))))).....)))))..... (-29.40)

XLv80.chr8S/74307822-74307899(-)_mir-20b 
GCAGTTCCAAAGTGCTCATAGTGCAGGTAGTTGTATTCGTATTCTACTGTAATATGGGCACTTACAGTACTGCTGGAT
.......CAAAGTGCTCATAGTGCAGGTAG................................................	185836
.......CAAAGTGCTCATAGTGCAGGTA.................................................	42473
.......CAAAGTGCTCATAGTGCAGGTAGT...............................................	8782
.......CAAAGTGCTCATAGTGCAGGT..................................................	5617
........AAAGTGCTCATAGTGCAGGTAG................................................	2086
.......CAAAGTGCTCATAGTGCAGG...................................................	1881
.............................................ACTGTAATATGGGCACTTACA............	925
.............................................ACTGTAATATGGGCACTTAC.............	658
.......CAAAGTGCTCATAGTGCAG....................................................	591
.......CAAAGTGCTCATAGTG.......................................................	482
.............................................ACTGTAATATGGGCACTTACAGT..........	467
.......CAAAGTGCTCATAGTGCAGGTAGTT..............................................	443
........AAAGTGCTCATAGTGCAGGTA.................................................	388
..............................................CTGTAATATGGGCACTTACAGT..........	383
.............................................ACTGTAATATGGGCACTTACAG...........	282
........AAAGTGCTCATAGTGCAGGTAGT...............................................	227
......CCAAAGTGCTCATAGTGCAGGTAG................................................	188
.........AAGTGCTCATAGTGCAGGTAG................................................	149
......CCAAAGTGCTCATAGTGCAGGTA.................................................	100
.......CAAAGTGCTCATAGTGC......................................................	83
.......CAAAGTGCTCATAGTGCA.....................................................	75
..............................................CTGTAATATGGGCACTTACAG...........	69
............................................TACTGTAATATGGGCACTTACA............	63
.............................................ACTGTAATATGGGCACTTA..............	59
........AAAGTGCTCATAGTGCAGGT..................................................	50
..........AGTGCTCATAGTGCAGGTAG................................................	50
.........AAGTGCTCATAGTGCAGGTA.................................................	45
..............................................CTGTAATATGGGCACTTACA............	45
..............................................CTGTAATATGGGCACTTAC.............	43
.............................GTTGTATTCGTATTCTA................................	39
............TGCTCATAGTGCAGGTAG................................................	35
...........GTGCTCATAGTGCAGGTAG................................................	30
..........AGTGCTCATAGTGCAGGTA.................................................	28
.............GCTCATAGTGCAGGTAG................................................	26
.............................................ACTGTAATATGGGCACTT...............	24
........AAAGTGCTCATAGTGCAGGTAGTT..............................................	18
............................................TACTGTAATATGGGCACTTAC.............	17
........AAAGTGCTCATAGTGCAGG...................................................	14
.....TCCAAAGTGCTCATAGTGCAGGT..................................................	11
...............................................TGTAATATGGGCACTTACAGT..........	11
.........AAGTGCTCATAGTGCAGGTAGT...............................................	10
.......CAAAGTGCTCATAGTGCAGGTAGTTGTA...........................................	9
...............................................TGTAATATGGGCACTTACA............	9
.....TCCAAAGTGCTCATAGTGCAGGTAG................................................	8
.....TCCAAAGTGCTCATAGTGCAGGTA.................................................	7
..............CTCATAGTGCAGGTAG................................................	7
...........................................CTACTGTAATATGGGCACTTA..............	7
...............................................TGTAATATGGGCACTTAC.............	6
......CCAAAGTGCTCATAGTGCAGGT..................................................	5
.............GCTCATAGTGCAGGTAGTTGTA...........................................	5
..............................TTGTATTCGTATTCTA................................	5
...........GTGCTCATAGTGCAGGTA.................................................	4
......CCAAAGTGCTCATAGTGCAGGTAGT...............................................	4
...........GTGCTCATAGTGCAGGTAGTTGTA...........................................	4
.......CAAAGTGCTCATAGTGCAGGTAGTTGTAT..........................................	4
.......CAAAGTGCTCATAGTGCAGGTAGTTGTATT.........................................	4
..........................................TCTACTGTAATATGGGCACTTA..............	4
.............................................ACTGTAATATGGGCACTTACAGTA.........	4
.........AAGTGCTCATAGTGCAGGT..................................................	3
.......CAAAGTGCTCATAGTGCAGGTAGTTG.............................................	3
..................TAGTGCAGGTAGTTGTA...........................................	3
...............................................TGTAATATGGGCACTTA..............	3
.........................................TTCTACTGTAATATGGGCACTTACAGT..........	3
........AAAGTGCTCATAGTGCAG....................................................	2
.....TCCAAAGTGCTCATAGTGCAGG...................................................	2
.............GCTCATAGTGCAGGTA.................................................	2
.........AAGTGCTCATAGTGCAGGTAGTTGTATT.........................................	2
.......CAAAGTGCTCATAGTGCAGGTAGTTGTATTC........................................	2
.......CAAAGTGCTCATAGTGCAGGTAGTTGTATTCGTA.....................................	2
.............................................ACTGTAATATGGGCACT................	2
..........................................TCTACTGTAATATGGGCACTTAC.............	2
................................................GTAATATGGGCACTTAC.............	2
................................................GTAATATGGGCACTTACA............	2
............................................TACTGTAATATGGGCACTTACAG...........	2
...............................................TGTAATATGGGCACTTACAG...........	2
......CCAAAGTGCTCATAGTGCAG....................................................	1
..........AGTGCTCATAGTGCAG....................................................	1
......CCAAAGTGCTCATAGTGCAGG...................................................	1
.........AAGTGCTCATAGTGCAGG...................................................	1
............TGCTCATAGTGCAGGT..................................................	1
............TGCTCATAGTGCAGGTA.................................................	1
...........GTGCTCATAGTGCAGGTAGT...............................................	1
.......CAAAGTGCTCATAGTGCAGGTAGTTGT............................................	1
.........AAGTGCTCATAGTGCAGGTAGTTGTAT..........................................	1
.............................GTTGTATTCGTATTCT.................................	1
.............................GTTGTATTCGTATTCTAC...............................	1
.............................................ACTGTAATATGGGCAC.................	1
..............................................CTGTAATATGGGCACTTA..............	1
.................................TATTCGTATTCTACTGTAATATGGGCACTTACAG...........	1
.................................................TAATATGGGCACTTACAG...........	1
..........................................TCTACTGTAATATGGGCACTTACAGT..........	1
.................................................TAATATGGGCACTTACAGT..........	1
(((((....(((((((((((.(((((.(((..(((....))).)))))))).))))))))))).....)))))..... (-29.70)

XLv80.chr2L/74459202-74459326(+)_mir-21 
CGTCGTGACATCTCCATGGCTGTACCATCCTGTCGGATAGCTTATCAGACTGATGTTGACTGTTGGATGTCATGGCAACAACAGTCGGTAGGCTGTCTGACATTTTGGTGTCTTTCACGTGACCA
.....................................TAGCTTATCAGACTGATGTTGAC.................................................................	58651
.....................................TAGCTTATCAGACTGATGTTGA..................................................................	33999
.....................................TAGCTTATCAGACTGATGTTG...................................................................	7395
.....................................TAGCTTATCAGACTGATGTTGACT................................................................	5806
....................................ATAGCTTATCAGACTGATGTTGA..................................................................	1452
....................................ATAGCTTATCAGACTGATGTTGAC.................................................................	1433
....................................ATAGCTTATCAGACTGATGTTG...................................................................	1319
.....................................TAGCTTATCAGACTGATGTT....................................................................	1032
....................TGTACCATCCTGTCGGA........................................................................................	642
....................................ATAGCTTATCAGACTGATGTTGACT................................................................	628
...................CTGTACCATCCTGTCGGA........................................................................................	472
......................................AGCTTATCAGACTGATGTTGAC.................................................................	388
.....................................TAGCTTATCAGACTGATGT.....................................................................	246
......................................AGCTTATCAGACTGATGTTGA..................................................................	242
....................................ATAGCTTATCAGACTGATGTT....................................................................	148
...........................................................................CAACAACAGTCGGTAGGCTGTC............................	143
..................GCTGTACCATCCTGTCGGA........................................................................................	132
.................GGCTGTACCATCCTGTCGGA........................................................................................	74
.....................................TAGCTTATCAGACTGATG......................................................................	60
.......................................GCTTATCAGACTGATGTTGAC.................................................................	47
......................................AGCTTATCAGACTGATGTTG...................................................................	46
................TGGCTGTACCATCCTGTCGG.........................................................................................	42
................TGGCTGTACCATCCTGTCGGA........................................................................................	34
......................................AGCTTATCAGACTGATGTTGACT................................................................	24
...........................................................................CAACAACAGTCGGTAGGCTGTCT...........................	24
.......................................GCTTATCAGACTGATGTTGA..................................................................	23
.....................................TAGCTTATCAGACTGAT.......................................................................	22
.....................GTACCATCCTGTCGGA........................................................................................	21
.....................................TAGCTTATCAGACTGATGTTGACTGTT.............................................................	20
........................................CTTATCAGACTGATGTTGA..................................................................	16
.........................................TTATCAGACTGATGTTGAC.................................................................	16
.........................................................GACTGTTGGATGTCATGGCAA...............................................	16
.....................................TAGCTTATCAGACTGATGTTGACTGTTGGA..........................................................	15
.......................................GCTTATCAGACTGATGTTG...................................................................	13
.......................................GCTTATCAGACTGATGTTGACT................................................................	11
..........................................................ACTGTTGGATGTCATGGCA................................................	11
........................................CTTATCAGACTGATGTTGAC.................................................................	10
..........................................TATCAGACTGATGTTGAC.................................................................	10
...........................................................................CAACAACAGTCGGTAGGCTGT.............................	10
....................TGTACCATCCTGTCGG.........................................................................................	9
.....................................TAGCTTATCAGACTGA........................................................................	9
...................................GATAGCTTATCAGACTGATGTT....................................................................	9
....................................ATAGCTTATCAGACTGAT.......................................................................	8
.........................................TTATCAGACTGATGTTGA..................................................................	8
..........................................TATCAGACTGATGTTGA..................................................................	8
...............ATGGCTGTACCATCCTGTCGGA........................................................................................	7
....................................ATAGCTTATCAGACTGATG......................................................................	7
.................GGCTGTACCATCCTGTCGG.........................................................................................	6
...................CTGTACCATCCTGTCGG.........................................................................................	6
.....................................TAGCTTATCAGACTGATGTTGACTG...............................................................	6
..................GCTGTACCATCCTGTCGG.........................................................................................	5
.........................................................GACTGTTGGATGTCATGGCA................................................	5
.............CCATGGCTGTACCATCCTGTCGG.........................................................................................	4
..............CATGGCTGTACCATCCTGTCGGA........................................................................................	4
....................................ATAGCTTATCAGACTGATGT.....................................................................	4
......................................AGCTTATCAGACTGATGT.....................................................................	4
...........................................ATCAGACTGATGTTGAC.................................................................	4
....................................ATAGCTTATCAGACTGATGTTGACTGTT.............................................................	4
.........................................TTATCAGACTGATGTTG...................................................................	3
........................................CTTATCAGACTGATGTTGACT................................................................	3
....................................ATAGCTTATCAGACTGATGTTGACTGTTG............................................................	3
.....................................TAGCTTATCAGACTGATGTTGACTGTTG............................................................	3
......................................................................CATGGCAACAACAGTCGGTAGGCTGTC............................	3
.............................................................................ACAACAGTCGGTAGGCTGTC............................	3
............................................................................AACAACAGTCGGTAGGCTGTCT...........................	3
.................................................................................................TGACATTTTGGTGTCTTTCACGTGACCA	3
...............ATGGCTGTACCATCCTGTCGG.........................................................................................	2
......................................AGCTTATCAGACTGATG......................................................................	2
..........................................TATCAGACTGATGTTG...................................................................	2
...........................................ATCAGACTGATGTTGA..................................................................	2
...................................GATAGCTTATCAGACTGATGTTGAC.................................................................	2
............................................TCAGACTGATGTTGAC.................................................................	2
.........................................TTATCAGACTGATGTTGACT................................................................	2
............................................TCAGACTGATGTTGACT................................................................	2
................................................ACTGATGTTGACTGTT.............................................................	2
............................................................TGTTGGATGTCATGGCAACAACAGTCGGT....................................	2
...........................................................................CAACAACAGTCGGTAGGCT...............................	2
............................................................................AACAACAGTCGGTAGGCT...............................	2
.............CCATGGCTGTACCATCCTGTCG..........................................................................................	1
...................CTGTACCATCCTGTCG..........................................................................................	1
..............CATGGCTGTACCATCCTGTCGG.........................................................................................	1
...........CTCCATGGCTGTACCATCCTGTCGGA........................................................................................	1
....................TGTACCATCCTGTCGGAT.......................................................................................	1
....................................ATAGCTTATCAGACTG.........................................................................	1
.....................................TAGCTTATCAGACTGATGTTGACTGT..............................................................	1
..........................................TATCAGACTGATGTTGACTGTT.............................................................	1
.....................................TAGCTTATCAGACTGATGTTGACTGTTGG...........................................................	1
..........................................................ACTGTTGGATGTCATGGC.................................................	1
..........................................................ACTGTTGGATGTCATGGCAA...............................................	1
........................................................TGACTGTTGGATGTCATGGCAAC..............................................	1
...........................................................................CAACAACAGTCGGTAGGCTG..............................	1
............................................................................AACAACAGTCGGTAGGCTGTC............................	1
..................................................................................AGTCGGTAGGCTGTCT...........................	1
.((((((.......))))))...((((...((((((((((((((((.(((((.(((((.((((........))))))))).)))))))))))))))))))))...))))(((........))).. (-50.70)

XLv80.chr2S/61966405-61966530(+)_mir-21 
TCGTCGTGACATCTTCATGGCTGTACCATCCTGTCGGATAGCTTATCAGACTGATGTTGACTGTTGGATGTCATGGCAACAACAGTCGGTAGGCTGTCTGACATTTTGGTGTCTTTCACGTGACCA
......................................TAGCTTATCAGACTGATGTTGAC.................................................................	58651
......................................TAGCTTATCAGACTGATGTTGA..................................................................	33999
......................................TAGCTTATCAGACTGATGTTG...................................................................	7395
......................................TAGCTTATCAGACTGATGTTGACT................................................................	5806
.....................................ATAGCTTATCAGACTGATGTTGA..................................................................	1452
.....................................ATAGCTTATCAGACTGATGTTGAC.................................................................	1433
.....................................ATAGCTTATCAGACTGATGTTG...................................................................	1319
......................................TAGCTTATCAGACTGATGTT....................................................................	1032
.....................TGTACCATCCTGTCGGA........................................................................................	642
.....................................ATAGCTTATCAGACTGATGTTGACT................................................................	628
....................CTGTACCATCCTGTCGGA........................................................................................	472
.......................................AGCTTATCAGACTGATGTTGAC.................................................................	388
......................................TAGCTTATCAGACTGATGT.....................................................................	246
.......................................AGCTTATCAGACTGATGTTGA..................................................................	242
.....................................ATAGCTTATCAGACTGATGTT....................................................................	148
............................................................................CAACAACAGTCGGTAGGCTGTC............................	143
...................GCTGTACCATCCTGTCGGA........................................................................................	132
..................GGCTGTACCATCCTGTCGGA........................................................................................	74
......................................TAGCTTATCAGACTGATG......................................................................	60
........................................GCTTATCAGACTGATGTTGAC.................................................................	47
.......................................AGCTTATCAGACTGATGTTG...................................................................	46
.................TGGCTGTACCATCCTGTCGG.........................................................................................	42
.................TGGCTGTACCATCCTGTCGGA........................................................................................	34
.......................................AGCTTATCAGACTGATGTTGACT................................................................	24
............................................................................CAACAACAGTCGGTAGGCTGTCT...........................	24
........................................GCTTATCAGACTGATGTTGA..................................................................	23
......................................TAGCTTATCAGACTGAT.......................................................................	22
......................GTACCATCCTGTCGGA........................................................................................	21
......................................TAGCTTATCAGACTGATGTTGACTGTT.............................................................	20
.........................................CTTATCAGACTGATGTTGA..................................................................	16
..........................................TTATCAGACTGATGTTGAC.................................................................	16
..........................................................GACTGTTGGATGTCATGGCAA...............................................	16
......................................TAGCTTATCAGACTGATGTTGACTGTTGGA..........................................................	15
........................................GCTTATCAGACTGATGTTG...................................................................	13
........................................GCTTATCAGACTGATGTTGACT................................................................	11
...........................................................ACTGTTGGATGTCATGGCA................................................	11
.........................................CTTATCAGACTGATGTTGAC.................................................................	10
...........................................TATCAGACTGATGTTGAC.................................................................	10
............................................................................CAACAACAGTCGGTAGGCTGT.............................	10
.....................TGTACCATCCTGTCGG.........................................................................................	9
......................................TAGCTTATCAGACTGA........................................................................	9
....................................GATAGCTTATCAGACTGATGTT....................................................................	9
.....................................ATAGCTTATCAGACTGAT.......................................................................	8
..........................................TTATCAGACTGATGTTGA..................................................................	8
...........................................TATCAGACTGATGTTGA..................................................................	8
................ATGGCTGTACCATCCTGTCGGA........................................................................................	7
.....................................ATAGCTTATCAGACTGATG......................................................................	7
..................GGCTGTACCATCCTGTCGG.........................................................................................	6
....................CTGTACCATCCTGTCGG.........................................................................................	6
......................................TAGCTTATCAGACTGATGTTGACTG...............................................................	6
...................GCTGTACCATCCTGTCGG.........................................................................................	5
..........................................................GACTGTTGGATGTCATGGCA................................................	5
...............CATGGCTGTACCATCCTGTCGGA........................................................................................	4
.....................................ATAGCTTATCAGACTGATGT.....................................................................	4
.......................................AGCTTATCAGACTGATGT.....................................................................	4
............................................ATCAGACTGATGTTGAC.................................................................	4
.....................................ATAGCTTATCAGACTGATGTTGACTGTT.............................................................	4
..........................................TTATCAGACTGATGTTG...................................................................	3
.........................................CTTATCAGACTGATGTTGACT................................................................	3
.....................................ATAGCTTATCAGACTGATGTTGACTGTTG............................................................	3
......................................TAGCTTATCAGACTGATGTTGACTGTTG............................................................	3
.......................................................................CATGGCAACAACAGTCGGTAGGCTGTC............................	3
..............................................................................ACAACAGTCGGTAGGCTGTC............................	3
.............................................................................AACAACAGTCGGTAGGCTGTCT...........................	3
..................................................................................................TGACATTTTGGTGTCTTTCACGTGACCA	3
................ATGGCTGTACCATCCTGTCGG.........................................................................................	2
..............TCATGGCTGTACCATCCTGTCGGA........................................................................................	2
.......................................AGCTTATCAGACTGATG......................................................................	2
...........................................TATCAGACTGATGTTG...................................................................	2
............................................ATCAGACTGATGTTGA..................................................................	2
....................................GATAGCTTATCAGACTGATGTTGAC.................................................................	2
.............................................TCAGACTGATGTTGAC.................................................................	2
..........................................TTATCAGACTGATGTTGACT................................................................	2
.............................................TCAGACTGATGTTGACT................................................................	2
.................................................ACTGATGTTGACTGTT.............................................................	2
.............................................................TGTTGGATGTCATGGCAACAACAGTCGGT....................................	2
............................................................................CAACAACAGTCGGTAGGCT...............................	2
.............................................................................AACAACAGTCGGTAGGCT...............................	2
....................CTGTACCATCCTGTCG..........................................................................................	1
...............CATGGCTGTACCATCCTGTCGG.........................................................................................	1
.....................TGTACCATCCTGTCGGAT.......................................................................................	1
.....................................ATAGCTTATCAGACTG.........................................................................	1
......................................TAGCTTATCAGACTGATGTTGACTGT..............................................................	1
...........................................TATCAGACTGATGTTGACTGTT.............................................................	1
......................................TAGCTTATCAGACTGATGTTGACTGTTGG...........................................................	1
...........................................................ACTGTTGGATGTCATGGC.................................................	1
...........................................................ACTGTTGGATGTCATGGCAA...............................................	1
.........................................................TGACTGTTGGATGTCATGGCAAC..............................................	1
............................................................................CAACAACAGTCGGTAGGCTG..............................	1
.............................................................................AACAACAGTCGGTAGGCTGTC............................	1
...................................................................................AGTCGGTAGGCTGTCT...........................	1
..(((((((.....)))))))...((((...((((((((((((((((.(((((.(((((.((((........))))))))).)))))))))))))))))))))...))))(((........))).. (-52.10)

XLv80.chr2L/40100744-40100839(+)_mir-22 
CTGGCCCACTAGGAGCAGTTCTTCAGTGGCAAGCTTTATGTTGTTCCTCTGTGCTAAAGCTGCCAGTTGAAGAACTGTTGAAAGTGGCTACTGTTC
........................................................AAGCTGCCAGTTGAAGAACTGT..................	21803
................AGTTCTTCAGTGGCAAGCTTTA..........................................................	2111
................AGTTCTTCAGTGGCAAGCTTT...........................................................	732
........................................................AAGCTGCCAGTTGAAGAACTG...................	674
........................................................AAGCTGCCAGTTGAAGAACTGTT.................	515
........................................................AAGCTGCCAGTTGAAGAACT....................	490
........................................................AAGCTGCCAGTTGAAGAAC.....................	216
.........................................................AGCTGCCAGTTGAAGAACTGT..................	178
........................................................AAGCTGCCAGTTGAAGAA......................	63
.......................................................AAAGCTGCCAGTTGAAGAACTGT..................	46
...............CAGTTCTTCAGTGGCAAGCTTTA..........................................................	39
......................................TGTTGTTCCTCTGTGCTA........................................	29
........................................................AAGCTGCCAGTTGAAGA.......................	28
..........................................................GCTGCCAGTTGAAGAACTGT..................	26
................AGTTCTTCAGTGGCAAGCTT............................................................	23
...............CAGTTCTTCAGTGGCAAGCTTT...........................................................	21
................AGTTCTTCAGTGGCAAGCT.............................................................	17
...........................................................CTGCCAGTTGAAGAACTGT..................	13
......................................TGTTGTTCCTCTGTGCT.........................................	12
................AGTTCTTCAGTGGCAA................................................................	11
.................GTTCTTCAGTGGCAAGCTTTA..........................................................	11
.........................................................AGCTGCCAGTTGAAGAACTGTT.................	11
.............................................................GCCAGTTGAAGAACTGT..................	9
................AGTTCTTCAGTGGCAAGCTTTAT.........................................................	8
......................................................TAAAGCTGCCAGTTGAAGAACT....................	8
................AGTTCTTCAGTGGCAAGC..............................................................	7
..............................................................................TGAAAGTGGCTACTGTT.	6
..................TTCTTCAGTGGCAAGCTTTA..........................................................	5
.........................................................AGCTGCCAGTTGAAGAACT....................	5
............................................................TGCCAGTTGAAGAACTGT..................	5
.......................................................AAAGCTGCCAGTTGAAGAACT....................	4
......................................................TAAAGCTGCCAGTTGAAGAACTGT..................	4
........................................................AAGCTGCCAGTTGAAGAACTGTTG................	4
..................TTCTTCAGTGGCAAGCTTT...........................................................	3
...............CAGTTCTTCAGTGGCAAGCTT............................................................	2
.....................TTCAGTGGCAAGCTTTA..........................................................	2
................AGTTCTTCAGTGGCAAGCTTTATGTTGTTC..................................................	2
........................................................AAGCTGCCAGTTGAAG........................	2
..........................................................GCTGCCAGTTGAAGAACT....................	2
.........................................................AGCTGCCAGTTGAAGAACTG...................	2
.................GTTCTTCAGTGGCAAGCTTT...........................................................	1
...................TCTTCAGTGGCAAGCTTTA..........................................................	1
......................................TGTTGTTCCTCTGTGC..........................................	1
.......................................................AAAGCTGCCAGTTGAAGAAC.....................	1
.......................................................AAAGCTGCCAGTTGAAGAACTG...................	1
..........................................................GCTGCCAGTTGAAGAACTG...................	1
.................................................TGTGCTAAAGCTGCCAGTTGAAGAACTGT..................	1
..............................................................CCAGTTGAAGAACTGT..................	1
........................................................AAGCTGCCAGTTGAAGAACTGTTGA...............	1
.(((((.(((...((((((((((((((((((.((((((.((...........))))))))))))).)))))))))))))...))))))))...... (-40.40)

XLv80.chr2S/33069155-33069246(-)_mir-22 
CTGGCCCACTAGAAGCAGTTCTTCAGTGGCAAGCTTTATGTTGTTCTTCTGTGCTAAAGCTGCCAGTTGAAGAACTGTTGAAAGCGGCTACT
........................................................AAGCTGCCAGTTGAAGAACTGT..............	21803
................AGTTCTTCAGTGGCAAGCTTTA......................................................	2111
................AGTTCTTCAGTGGCAAGCTTT.......................................................	732
........................................................AAGCTGCCAGTTGAAGAACTG...............	674
........................................................AAGCTGCCAGTTGAAGAACTGTT.............	515
........................................................AAGCTGCCAGTTGAAGAACT................	490
........................................................AAGCTGCCAGTTGAAGAAC.................	216
.........................................................AGCTGCCAGTTGAAGAACTGT..............	178
......................................TGTTGTTCTTCTGTGCTA....................................	152
........................................................AAGCTGCCAGTTGAAGAA..................	63
.......................................................AAAGCTGCCAGTTGAAGAACTGT..............	46
...............CAGTTCTTCAGTGGCAAGCTTTA......................................................	39
........................................................AAGCTGCCAGTTGAAGA...................	28
..........................................................GCTGCCAGTTGAAGAACTGT..............	26
......................................TGTTGTTCTTCTGTGCT.....................................	25
................AGTTCTTCAGTGGCAAGCTT........................................................	23
...............CAGTTCTTCAGTGGCAAGCTTT.......................................................	21
................AGTTCTTCAGTGGCAAGCT.........................................................	17
...........................................................CTGCCAGTTGAAGAACTGT..............	13
................AGTTCTTCAGTGGCAA............................................................	11
.................GTTCTTCAGTGGCAAGCTTTA......................................................	11
.........................................................AGCTGCCAGTTGAAGAACTGTT.............	11
.............................................................GCCAGTTGAAGAACTGT..............	9
................AGTTCTTCAGTGGCAAGCTTTAT.....................................................	8
......................................................TAAAGCTGCCAGTTGAAGAACT................	8
................AGTTCTTCAGTGGCAAGC..........................................................	7
..................TTCTTCAGTGGCAAGCTTTA......................................................	5
.........................................................AGCTGCCAGTTGAAGAACT................	5
............................................................TGCCAGTTGAAGAACTGT..............	5
.......................................................AAAGCTGCCAGTTGAAGAACT................	4
......................................................TAAAGCTGCCAGTTGAAGAACTGT..............	4
........................................................AAGCTGCCAGTTGAAGAACTGTTG............	4
..................TTCTTCAGTGGCAAGCTTT.......................................................	3
.......................................GTTGTTCTTCTGTGCTA....................................	3
...............CAGTTCTTCAGTGGCAAGCTT........................................................	2
.....................TTCAGTGGCAAGCTTTA......................................................	2
................AGTTCTTCAGTGGCAAGCTTTATGTTGTTC..............................................	2
........................................................AAGCTGCCAGTTGAAG....................	2
..........................................................GCTGCCAGTTGAAGAACT................	2
.........................................................AGCTGCCAGTTGAAGAACTG...............	2
.................GTTCTTCAGTGGCAAGCTTT.......................................................	1
...................TCTTCAGTGGCAAGCTTTA......................................................	1
......................................TGTTGTTCTTCTGTGC......................................	1
.......................................................AAAGCTGCCAGTTGAAGAAC.................	1
.......................................................AAAGCTGCCAGTTGAAGAACTG...............	1
..........................................................GCTGCCAGTTGAAGAACTG...............	1
.................................................TGTGCTAAAGCTGCCAGTTGAAGAACTGT..............	1
..............................................................CCAGTTGAAGAACTGT..............	1
........................................................AAGCTGCCAGTTGAAGAACTGTTGA...........	1
.(((((..((...((((((((((((((((((.((((((.((...........))))))))))))).)))))))))))))...)).))))).. (-38.80)

XLv80.chr2L/40100760-40100823(-)_mir-22 
CAACAGTTCTTCAACTGGCAGCTTTAGCACAGAGGAACAACATAAAGCTTGCCACTGAAGAACT
....(((((((((..(((((((((((................)))))).))))).))))))))) (-23.09)

XLv80.chr2S/33069167-33069230(+)_mir-22 
CAACAGTTCTTCAACTGGCAGCTTTAGCACAGAAGAACAACATAAAGCTTGCCACTGAAGAACT
....(((((((((..(((((((((((................)))))).))))).))))))))) (-23.09)

XLv80.chr3L/127493442-127493527(+)_mir-23a 
TGCTGCCGACAGCGGGGGATTCCTGGAGATGGGATTTTATTTTTGCAGCCAATAAATCACATTGCCAGGGATTTCCAACTGTCGGC
..............GGGGATTCCTGGAGATGGGATTT.................................................	3232
..............GGGGATTCCTGGAGATGGGATT..................................................	723
.......................................................ATCACATTGCCAGGGATTTCCAA........	404
.......................................................ATCACATTGCCAGGGATT.............	145
..............GGGGATTCCTGGAGATGGGATTTT................................................	128
.......................................................ATCACATTGCCAGGGAT..............	102
.......................................................ATCACATTGCCAGGGATTTCCA.........	76
..............GGGGATTCCTGGAGATGGGAT...................................................	68
....................................................TAAATCACATTGCCAGGGATTT............	34
..............GGGGATTCCTGGAGATGGGA....................................................	28
...............GGGATTCCTGGAGATGGGATTT.................................................	25
.......................................................ATCACATTGCCAGGGATTT............	20
.......................................................ATCACATTGCCAGGGATTTCC..........	17
.......................................................ATCACATTGCCAGGGA...............	12
..............GGGGATTCCTGGAGATGG......................................................	9
........................................................TCACATTGCCAGGGATTTCCAA........	9
..............GGGGATTCCTGGAGATGGG.....................................................	6
.....................................TATTTTTGCAGCCAATAA...............................	6
.........................................................CACATTGCCAGGGATTTCCAA........	6
.......................................................ATCACATTGCCAGGGATTTC...........	5
..............................................................TGCCAGGGATTTCCAA........	5
..............GGGGATTCCTGGAGAT........................................................	4
.............GGGGGATTCCTGGAGATGGGATTT.................................................	4
................GGATTCCTGGAGATGGGATTT.................................................	4
............................ATGGGATTTTATTTTTGCAGCCAATAAATCACAT........................	4
....................................................TAAATCACATTGCCAGGGATTTC...........	4
...............GGGATTCCTGGAGATGGGATT..................................................	3
.................GATTCCTGGAGATGGGATTTT................................................	3
..............GGGGATTCCTGGAGATGGGATTTTA...............................................	3
.....................................TATTTTTGCAGCCAATA................................	3
......................................................AATCACATTGCCAGGGATTTCCAA........	3
.......................................................ATCACATTGCCAGGGATTTCCAAC.......	3
..............GGGGATTCCTGGAGATG.......................................................	2
.............GGGGGATTCCTGGAGATGGGATT..................................................	2
..................ATTCCTGGAGATGGGATTTTATT.............................................	2
.....................CCTGGAGATGGGATTT.................................................	1
..................ATTCCTGGAGATGGGATTTTAT..............................................	1
..............GGGGATTCCTGGAGATGGGATTTTATTTTT..........................................	1
....................................................TAAATCACATTGCCAGGGAT..............	1
.....................................................AAATCACATTGCCAGGGAT..............	1
........................................................TCACATTGCCAGGGATTTC...........	1
........................................................TCACATTGCCAGGGATTTCCA.........	1
...........................................TGCAGCCAATAAATCACATTGCCAGGGATTTCCAA........	1
..........................................................ACATTGCCAGGGATTTCCAA........	1
....((((((((..((..((((((((..(((.(((((.....(((....))).))))).)))..))))))))..))..)))))))) (-42.60)

XLv80.chr3S/119619445-119619531(+)_mir-23a 
TGCCGCTGACAGCGGGGGATTCCTGGAGATGGGATTTTATTTTTTGCAGCCAATAAATCACATTGCCAGGGATTTCCAACTGTCGGC
..............GGGGATTCCTGGAGATGGGATTT..................................................	3232
..............GGGGATTCCTGGAGATGGGATT...................................................	723
........................................................ATCACATTGCCAGGGATTTCCAA........	404
........................................................ATCACATTGCCAGGGATT.............	145
..............GGGGATTCCTGGAGATGGGATTTT.................................................	128
........................................................ATCACATTGCCAGGGAT..............	102
........................................................ATCACATTGCCAGGGATTTCCA.........	76
..............GGGGATTCCTGGAGATGGGAT....................................................	68
.....................................................TAAATCACATTGCCAGGGATTT............	34
..............GGGGATTCCTGGAGATGGGA.....................................................	28
...............GGGATTCCTGGAGATGGGATTT..................................................	25
........................................................ATCACATTGCCAGGGATTT............	20
........................................................ATCACATTGCCAGGGATTTCC..........	17
........................................................ATCACATTGCCAGGGA...............	12
.....................................TATTTTTTGCAGCCAATAA...............................	11
..............GGGGATTCCTGGAGATGG.......................................................	9
.........................................................TCACATTGCCAGGGATTTCCAA........	9
..............GGGGATTCCTGGAGATGGG......................................................	6
..........................................................CACATTGCCAGGGATTTCCAA........	6
.....................................TATTTTTTGCAGCCAATA................................	5
........................................................ATCACATTGCCAGGGATTTC...........	5
...............................................................TGCCAGGGATTTCCAA........	5
..............GGGGATTCCTGGAGAT.........................................................	4
.............GGGGGATTCCTGGAGATGGGATTT..................................................	4
................GGATTCCTGGAGATGGGATTT..................................................	4
.....................................................TAAATCACATTGCCAGGGATTTC...........	4
...............GGGATTCCTGGAGATGGGATT...................................................	3
.................GATTCCTGGAGATGGGATTTT.................................................	3
..............GGGGATTCCTGGAGATGGGATTTTA................................................	3
[truncated: 1,643,789 more chars]
